# Supplementary material for: TmaDB: a repository for tissue microarray data
Source: BMC Bioinformatics. 2005 Sep 1;6:218. doi: 10.1186/1471-2105-6-218 (PMC1215475; doi:10.1186/1471-2105-6-218)
Supplement: Additional File 1 — This compressed (gz) file contains two directories tmadb_bmc_html and tmadb_bmc and two files, create_tmadb.txt and a README file which can be extracted using gunzip software. The create_tmadb.txt file contains all the MySQL create commands for creating tables contained in the database. The README file provides instructions to help the user install the software. The tmadb_bmc_html directory contains html, xml and text files required for interfacing with the cgi programs. The tmadb_bmc directory contains ten files, nine files with the extension cgi and a file named config.pl. config.pl Contains variables that require modification during installation. colo_form_input.cgi Program to upload colorectal pathology information from the Web form. colo_path_input.cgi Program to upload colorectal pathology information from the Web. core_path.cgi Program to upload specific information relating to each core from the Web. keysearch.cgi Program to query the database using a keyword search or a specific specimen identifier. mysql_search.cgi Program to query the database using MySQL statements. table_contents.cgi Program to display the contents of each table in the database. tma_construct.cgi Program to upload TMA design construct information from the Web. tma_result_input.cgi Program to upload TMA experiment protocol and results from the Web. unknown_path.cgi Program to upload pathology information from the Web for specimens where the diagnosis is unknown. [file 1471-2105-6-218-S1.gz]

Archive with 48 entries (44 files):
- tmadb
- tmadb/tmadb_bmc
- tmadb/tmadb_bmc/colo_form_input.cgi
- tmadb/tmadb_bmc/colo_path_input.cgi
- tmadb/tmadb_bmc/core_path_input.cgi
- tmadb/tmadb_bmc/keysearch_db.cgi
- tmadb/tmadb_bmc/mysql_search.cgi
- tmadb/tmadb_bmc/table_contents.cgi
- tmadb/tmadb_bmc/tma_construct.cgi
- tmadb/tmadb_bmc/tma_result_input.cgi
- tmadb/tmadb_bmc/unknown_path.cgi
- tmadb/tmadb_bmc/config.pl
- tmadb/tmadb_bmc_html
- tmadb/tmadb_bmc_html/Tma_db_design10.gif
- tmadb/tmadb_bmc_html/colo_min_data_set.html
- tmadb/tmadb_bmc_html/colo_path_input.htm
- tmadb/tmadb_bmc_html/colo_path_report_format13.txt
- tmadb/tmadb_bmc_html/colorectalcancer.pdf
- tmadb/tmadb_bmc_html/core_path_input.htm
- tmadb/tmadb_bmc_html/core_template.txt
- tmadb/tmadb_bmc_html/frame.html
- tmadb/tmadb_bmc_html/help.htm
- tmadb/tmadb_bmc_html/index.html
- tmadb/tmadb_bmc_html/keysearch_db.htm
- tmadb/tmadb_bmc_html/left.htm
- tmadb/tmadb_bmc_html/main.htm
- tmadb/tmadb_bmc_html/medlogo.gif
- tmadb/tmadb_bmc_html/mysql_search.htm
- tmadb/tmadb_bmc_html/result.txt1
- tmadb/tmadb_bmc_html/spec_id_search.htm
- tmadb/tmadb_bmc_html/table_contents.htm
- tmadb/tmadb_bmc_html/tma_construct.htm
- tmadb/tmadb_bmc_html/tma_construct.txt
- tmadb/tmadb_bmc_html/tma_result_input.htm
- tmadb/tmadb_bmc_html/tma_searches.html
- tmadb/tmadb_bmc_html/top.htm
- tmadb/tmadb_bmc_html/unilogo.gif
- tmadb/tmadb_bmc_html/unknown_format.htm
- tmadb/tmadb_bmc_html/unkown_path.htm
- tmadb/tmadb_bmc_html/xml
- tmadb/tmadb_bmc_html/xml/colo_path_schema.xsd
- tmadb/tmadb_bmc_html/xml/core_path_schema.xsd
- tmadb/tmadb_bmc_html/xml/experiment_schema.xsd
- tmadb/tmadb_bmc_html/xml/experiment_schema_old.xsd
- tmadb/tmadb_bmc_html/xml/path_unkown_schema.xsd
- tmadb/tmadb_bmc_html/xml/tma_construct_schema.xsd
- tmadb/create_tmadb.txt
- tmadb/README
