# Supplementary material for: TmaDB: a repository for tissue microarray data
Source: BMC Bioinformatics. 2005 Sep 1;6:218. doi: 10.1186/1471-2105-6-218 (PMC1215475; doi:10.1186/1471-2105-6-218)
Supplement: Additional File 1 — This compressed (gz) file contains two directories tmadb_bmc_html and tmadb_bmc and two files, create_tmadb.txt and a README file which can be extracted using gunzip software. The create_tmadb.txt file contains all the MySQL create commands for creating tables contained in the database. The README file provides instructions to help the user install the software. The tmadb_bmc_html directory contains html, xml and text files required for interfacing with the cgi programs. The tmadb_bmc directory contains ten files, nine files with the extension cgi and a file named config.pl. config.pl Contains variables that require modification during installation. colo_form_input.cgi Program to upload colorectal pathology information from the Web form. colo_path_input.cgi Program to upload colorectal pathology information from the Web. core_path.cgi Program to upload specific information relating to each core from the Web. keysearch.cgi Program to query the database using a keyword search or a specific specimen identifier. mysql_search.cgi Program to query the database using MySQL statements. table_contents.cgi Program to display the contents of each table in the database. tma_construct.cgi Program to upload TMA design construct information from the Web. tma_result_input.cgi Program to upload TMA experiment protocol and results from the Web. unknown_path.cgi Program to upload pathology information from the Web for specimens where the diagnosis is unknown. [file 1471-2105-6-218-S1.gz › tmadb/tmadb_bmc/colo_form_input.cgi]

#! /usr/bin/perl

#     ******************************************
#     *                                        *
#     *      TMADB CGI                         *
#     * Inserts data from colo form into tmadb *
#     *                                        *
#     ******************************************
#Coopyright (C) 2004 Archana Sharma-Oates
#This program is free software; you can redistribute it and/or
#modify it under the terms of the GNU General Public License
#as published by the Free Software Foundation; either version 2
#of the License, or (at your option) any later version.
#This program is distributed in the hope that it will be useful,
#but WITHOUT ANY WARRANTY; without even the implied warranty of
#MERCHANTABILITY or FITNESS FOR A PARTICULAR PURPOSE.  See the
#GNU General Public License for more details.
#######################################################################

	# Declare modules to be used 

use CGI;
use IO::File;
use DBI;
use strict;

	# Declare subroutines

sub error_message;
sub start_table_tags;
sub terminate_table_tags;
sub terminator;


        # Declare variables
my ($filehandle);
my ($process);
my ($upload_fname);
my ($new_fname);
my ($upload_filehandle);
my (@file);
my ($counter);
my ($file);
my (@files);
my ($ctr);
my ($error_message);
my ($number_lines);
my ($infile);
my ($line);

my ($query);
my ($dsn);
my ($user_name);
my ($password);
my (%attr);
my ($dbh);
my ($sth);
my (@db_reply);
my (@db_reply2);
my ($process);
my ($error_message);
my ($tma_reply);
my (@tma_reply);
my ($dob);
my ($sex);
my ($hosp);
my ($opn);
my ($spec);
my ($site);
my ($preop);
my ($rectal);
my ($straddling);
my ($below);
my ($length);
my ($diameter);
my ($margin);
my ($presence);
my ($dentate);
my ($adeno);
my ($other);
my ($differ);
my ($local);
my ($max);
my ($organ);
my ($spread);
my ($nodes);
my ($num);
my ($apical);
my ($vascular);
my ($histo);
my ($invol);
my ($prox);
my ($circum);
my ($dist);
my ($aden);
my ($ade_num);
my ($ade_site);
my ($syn);
my ($no);
my ($syn_site);
my ($poly);
my ($ulcer);
my ($crohn);
my ($other_spec);
my ($resec);
my ($pT);
my ($pN);
my ($pM);
my ($dukes);
my ($T);
my ($M);
my ($date);
my ($age);
my ($status);
my ($drug);
my ($resp);
my ($last);
my ($grade);
my ($other_comments);
my ($notes);
my ($op);
my ($Jass);
my ($email);
my ($element);
my ($command_line);
my ($USER);
my ($PASS);
my ($DBNAME);
my ($DBHOST);


	# Generate a new CGI object from the input to the CGI script

$query = new CGI;

	# Prepare to generate an HTML output

print STDOUT $query->header();


	# Get the information from the HTML form and store them
	# to the appropriate variables

#extract all parameters from the html form

$age = $query->param('age');
$status = $query->param('status');
$drug = $query->param('drug');
$resp = $query->param('resp');
$last = $query->param('last');
$grade = $query->param('grade');
$other_comments = $query->param('other_comments');
$notes = $query->param('notes');
$op = $query->param('op');
$Jass = $query->param('Jass');
$dob = $query->param('dob');
$sex = $query->param('sex');
$hosp = $query->param('hosp');
$opn = $query->param('opn');
$spec = $query->param('spec');
$site = $query->param('site');
$preop = $query->param('preop');
$rectal = $query->param('rectal');
$straddling = $query->param('straddling');
$below = $query->param('below');
$length = $query->param('length');
$diameter = $query->param('diameter');
$margin = $query->param('margin');
$presence = $query->param('presence');
$dentate = $query->param('dentate');
$adeno = $query->param('adeno');
$other = $query->param('other');
$differ = $query->param('differ');
$local = $query->param('local');
$max = $query->param('max');
$organ = $query->param('organ');
$spread = $query->param('spread');
$nodes = $query->param('nodes');
$num = $query->param('num');
$apical = $query->param('apical');
$vascular = $query->param('vascular');
$histo = $query->param('histo');
$invol = $query->param('invol');
$prox = $query->param('prox');
$circum = $query->param('circum');
$dist = $query->param('dist');
$aden = $query->param('aden');
$ade_num = $query->param('ade_num');
$ade_site = $query->param('ade_site');
$syn = $query->param('syn');
$no = $query->param('no');
$syn_site = $query->param('syn_site');
$poly = $query->param('poly');
$ulcer = $query->param('ulcer');
$crohn = $query->param('crohn'); 
$other_spec = $query->param('other_spec');
$resec = $query->param('resec');
$pT = $query->param('pT');
$pN = $query->param('pN');
$pM = $query->param('pM');
$dukes = $query->param('dukes');
$T = $query->param('T');
$M = $query->param('M');
$date = $query->param('date');
$email = $query->param('email');
$upload_fname = $query->param('upload_fname');


# ======================== Main Section ===========================
# =================================================================

        # Store the UNIX process number

$process = "$$";


# =================================================================

#upload from file
$new_fname = "$new_fname.$process";
@file = <$upload_fname>;

require "./config.pl";

#$command_line = "/home/wwwadm/htdocs/tmadb/data/col_$process";
$command_line = "col_$process";
$command_line .= "_$email";
$command_line .= ".txt";
print $command_line;

open FILE, ">>$command_line" or die "Can't open file \n";
foreach $element(@file)
{
        printf FILE $element;


}
close FILE;


#initialise database variables

$USER = &config('user_name');
$PASS = &config('password');
$DBHOST=&config('DBHOST');
$DBNAME=&config('DBNAME');

$dsn = "DBI:mysql:".$DBNAME.":".$DBHOST;

       # Connect to the database
$dbh = DBI->connect ($dsn, $USER, $PASS, { RaiseError => 1}) or bail_out ("Could not connect to the database");

print "<HTML>";
print "<BODY BGCOLOR=mintcream>";


print "$dob, ";
print "$sex,";
print "$opn,";
print "$spec";
#submit data into colorectal table

$sth = $dbh->prepare ("INSERT INTO patient (patient_id, birthdate, gender) VALUES ('NULL','$dob', '$sex')");
$sth->execute (); 

$sth = $dbh->prepare ("SELECT patient_id from patient where specimen_no = '$spec'");
$sth->execute ();
@db_reply = $sth->fetchrow_array ();
print "@db_reply patient_id:";

#INSERT patient_id values into block table
$sth = $dbh->prepare ("UPDATE block set patient_id=@db_reply WHERE block_specimen_id LIKE '%$spec'");
$sth->execute ();
	

$sth = $dbh->prepare ("INSERT INTO path_report (path_report_id, patient_id) VALUE ('NULL', '@db_reply') ");
$sth->execute ();
$sth = $dbh->prepare ("UPDATE path_report SET age='$age', specimen_removed='none', operations='$op', op_date='$opn', disease_status='$status',                                       organ = 'colon', treatment_with_drugs='$drug', response_previous_treatments='$resp', last_seen='$last', tumour_grade='$grade',                              hospital_no='$hosp', other_comments='$other_comments', notes='$notes' WHERE patient_id = '@db_reply'");
$sth->execute (); 

$sth = $dbh->prepare ("SELECT path_report_id from path_report where patient_id='@db_reply'");
$sth->execute ();
@db_reply2 = $sth->fetchrow_array ();
# print "DB_REPLY:@db_reply";

#INSERT into block path_report_id values
#should this be in a while loop?
$sth = $dbh->prepare ("UPDATE block set path_report_id=@db_reply where patient_id='@db_reply2'");
$sth->execute ();


$sth = $dbh->prepare ("INSERT INTO colorectal (path_report_id) VALUE ('@db_reply2')");
$sth->execute ();

$sth = $dbh->prepare ("UPDATE colorectal SET site_of_tumour='$site', pre_op_radiotherapy ='$preop', rectal_tumour='$rectal', length_of_specimen_cm='$length', maximum_tumour_diameter_cm='$diameter', dist_of_tumour_from_nearest_margin_cm='$margin', presence_of_tumour_perforation_pT4='$presence', distance_from_dentate_line_APR_only_cm='$dentate', adenocarcinoma='$adeno', other_carcinoma='$other', differentiation_by_prominent_area='$differ', local_invasion='$local', maximum_distance_mm='$max', which_organ='$organ', peritoneal_spread='$spread' WHERE path_report_id='@db_reply2' ");
$sth->execute ();
$sth = $dbh->prepare ("UPDATE colorectal SET number_of_nodes_examined='$nodes', number_positive_nodes='$num', c2_apical_node_positive='$apical', extramural_vascular_invasion='$vascular', liver_metastases_histologically_present='$histo', doughnut='$invol', proximal_distal_margin='$prox', circumferential_margin='$circum', histo_measurement_of_tumour='$dist', adenoma='$aden', aden_number='$ade_num', aden_site='$ade_site', synchronous_carcinoma='$syn', syn_number='$no', syn_site='$syn_site', fap='$poly', ulcerative_colitis='$ulcer', crohns_disease='$crohn', other_pathology='$other_spec', complete_resection_all_margins='$resec', tnm_pT='$pT', tnm_pN='$pN', tnm_pM='$pM', dukes_stage='$dukes', jass_no = '$Jass', snomed_pT='$T', snomed_pM='$M' WHERE path_report_id='@db_reply2' ");
    
$sth->execute ();


        # Complete the statement

$sth->finish ();

        # Disconnect from the database

$dbh->disconnect ();

close FILE;


# ========================== Display links to the files, which the user can download
print "<BR><BR>\n<div align=\"center\">\n";
print "<B> <font color=\"red\">Thank you for using TmaDB";
print "</font>";
print "</div>\n";


# =================================================================
print "</BODY>";
print "</HTML>";
exit(1);
