# Supplementary material for: TmaDB: a repository for tissue microarray data
Source: BMC Bioinformatics. 2005 Sep 1;6:218. doi: 10.1186/1471-2105-6-218 (PMC1215475; doi:10.1186/1471-2105-6-218)
Supplement: Additional File 1 — This compressed (gz) file contains two directories tmadb_bmc_html and tmadb_bmc and two files, create_tmadb.txt and a README file which can be extracted using gunzip software. The create_tmadb.txt file contains all the MySQL create commands for creating tables contained in the database. The README file provides instructions to help the user install the software. The tmadb_bmc_html directory contains html, xml and text files required for interfacing with the cgi programs. The tmadb_bmc directory contains ten files, nine files with the extension cgi and a file named config.pl. config.pl Contains variables that require modification during installation. colo_form_input.cgi Program to upload colorectal pathology information from the Web form. colo_path_input.cgi Program to upload colorectal pathology information from the Web. core_path.cgi Program to upload specific information relating to each core from the Web. keysearch.cgi Program to query the database using a keyword search or a specific specimen identifier. mysql_search.cgi Program to query the database using MySQL statements. table_contents.cgi Program to display the contents of each table in the database. tma_construct.cgi Program to upload TMA design construct information from the Web. tma_result_input.cgi Program to upload TMA experiment protocol and results from the Web. unknown_path.cgi Program to upload pathology information from the Web for specimens where the diagnosis is unknown. [file 1471-2105-6-218-S1.gz › tmadb/tmadb_bmc/colo_path_input.cgi]

#! /usr/bin/perl

#     ******************************************
#     *                                        *
#     *      TMADB CGI                         *
#     *                                        *
#     *      April  2004                       *
#     *                                        *
#     ******************************************
#########################################################################
#This program uploads a tab_delimited text file containing		#
#colorectal pathology data and enters it into the database. 	
#
#Coopyright (C) 2004 Archana Sharma-Oates				#
#This program is free software; you can redistribute it and/or		#
#modify it under the terms of the GNU General Public License		#
#as published by the Free Software Foundation; either version 2		#
#of the License, or (at your option) any later version.			#
#This program is distributed in the hope that it will be useful,	#
#but WITHOUT ANY WARRANTY; without even the implied warranty of		#
#MERCHANTABILITY or FITNESS FOR A PARTICULAR PURPOSE.  See the		#
#GNU General Public License for more details.				#
#########################################################################


        # Declare modules to be used

use CGI;
use IO::File;
use DBI;
use strict;

        # Declare subroutines

sub error_message;
sub start_table_tags;
sub terminate_table_tags;
sub terminator;


        # Declare variables
my ($filehandle);
my ($process);
my ($upload_fname);
my ($new_fname);
my ($upload_filehandle);
my (@file);
my ($counter);
my ($file);
my ($ctr);
my ($error_message);
my ($number_lines);
my ($infile);
my ($line);

my ($query);
my ($dsn);
my ($user_name);
my ($password);
my (%attr);
my ($dbh);
my ($sth);
my ($sth2);
my ($sth3);
my ($sth4);
my (@db_reply);
my (@db_reply2);

my ($process);
my ($error_message);
my ($tma_reply);
my (@tma_reply);
my ($spec_no);
my ($patient_code);
my ($mp_no);
my ($year);
my ($lab_no);
my ($organ);
my ($disease_status);
my ($treat_drugs);
my ($response);
my ($date_last_seen);
my ($tumour_grade);
my ($date_birth);
my ($gender);
my ($hosp_no);
my ($date_op);
my ($specimen);
my ($tumor_site);
my ($radio);
my ($rect);
my ($len_spec);
my ($max_tum_dia);
my ($dist_marg);
my ($pt4);
my ($detenate);
my ($adenoc);
my ($others);
my ($differen);
my ($ntumours);
my ($pt3);
my ($p4_organ);
my ($peri_spread);
my ($nodes_examined);
my ($apical_pos);
my ($pos_nodes);
my ($xtramural);
my ($liv_met);
my ($dough);
my ($margin);
my ($circum_marg);
my ($histo);
my ($adenomas);
my ($ad_number);
my ($ad_site);
my ($syncho);
my ($synch_num);
my ($synch_site);
my ($FAP);
my ($uc);
my ($cron);
my ($other_pat);
my ($resec);
my ($dukess);
my ($t);
my ($n);
my ($m);
my ($jass_n);
my ($snot);
my ($snom);
my ($_date);
my ($race);
my ($notes);
my ($USER);
my ($PASS);
my ($DBHOST);
my ($DBNAME);
my ($FILE_DIR);

        # Generate a new CGI object from the input to the CGI script

$query = new CGI;

        # Prepare to generate an HTML output

print STDOUT $query->header();


        # Get the information from the HTML form and store them
        # to the appropriate variables


$upload_fname = $query->param('upload_fname');


#-----------------------------------------------------------
        # Store the UNIX process number

$process = "$$";
#-------------------------------------------------------------
#initialise database variables
require "./config.pl";


$USER = &config('user_name');
$PASS = &config('password');
$DBHOST=&config('DBHOST');
$DBNAME=&config('DBNAME');

$dsn = "DBI:mysql:".$DBNAME.":".$DBHOST;

       # Connect to the database
$dbh = DBI->connect ($dsn, $USER, $PASS, { RaiseError => 1}) or bail_out ("Could not connect to the database");


print "<HTML>";
print "<BODY BGCOLOR=mintcream>";

#upload from file
$new_fname = "$new_fname.$process";
@file = <$upload_fname>;
$upload_filehandle = new IO::File;
$FILE_DIR =  &config('file_directory');
$upload_filehandle->open(">$FILE_DIR".$new_fname);
#$upload_filehandle->open(">/home/wwwadm/tmadb/tmadb_Query/$new_fname");
$ctr=0;
foreach(@file)
{
        $upload_filehandle->print("$file[$ctr]");
        $ctr++;
}


        # Close the filehandle

$upload_filehandle->close;
$infile = "$FILE_DIR";
#$infile = "/home/wwwadm/tmadb/tmadb_Query/";
$infile .= $new_fname;

open (FILE, "<$infile") or die "Can't open file \n";
$counter = 0;


while ( defined ($line = <FILE>) ){
++$number_lines;
#print "$line\n";
#print "$number_lines\n";

if($number_lines >= 2)
{
   $spec_no = ((split /=|\t/, $line)[0]);
   $patient_code = ((split /=|\t/, $line)[1]);
   $mp_no = ((split /=|\t/, $line)[2]);
   $lab_no = ((split /=|\t/, $line)[3]);
   $organ = ((split /=|\t/, $line)[4]);
   $disease_status  = ((split /=|\t/, $line)[5]);
   $treat_drugs = ((split /=|\t/, $line)[6]);
   $response = ((split /=|\t/, $line)[7]);
   $date_last_seen = ((split /=|\t/, $line)[8]);
   $tumour_grade = ((split /=|\t/, $line)[9]);
   $date_birth  = ((split /=|\t/, $line)[10]);
   $gender = ((split /=|\t/, $line)[11]);
   $hosp_no = ((split /=|\t/, $line)[12]);
   $date_op  = ((split /=|\t/, $line)[13]);
   $specimen  = ((split /=|\t/, $line)[14]);
   $tumor_site = ((split /=|\t/, $line)[15]);
   $radio = ((split /=|\t/, $line)[16]);
   $notes = ((split /=|\t/, $line)[17]);
   $rect = ((split /=|\t/, $line)[18]);
   $len_spec = ((split /=|\t/, $line)[19]);
   $max_tum_dia = ((split /=|\t/, $line)[20]);
   $dist_marg = ((split /=|\t/, $line)[21]);
   $pt4 = ((split /=|\t/, $line)[22]);
   $detenate  = ((split /=|\t/, $line)[23]);
   $adenoc  = ((split /=|\t/, $line)[24]);
   $others  = ((split /=|\t/, $line)[25]);
   $differen = ((split /=|\t/, $line)[26]);
   $ntumours = ((split /=|\t/, $line)[27]);
   $pt3 = ((split /=|\t/, $line)[28]);
   $p4_organ = ((split /=|\t/, $line)[29]);
   $peri_spread = ((split /=|\t/, $line)[30]);
   $nodes_examined = ((split /=|\t/, $line)[31]);
   $apical_pos = ((split /=|\t/, $line)[32]);
   $pos_nodes = ((split /=|\t/, $line)[33]);
   $xtramural = ((split /=|\t/, $line)[34]);
   $liv_met = ((split /=|\t/, $line)[35]);
   $dough = ((split /=|\t/, $line)[36]);
   $margin = ((split /=|\t/, $line)[37]);
   $circum_marg = ((split /=|\t/, $line)[38]);
   $histo = ((split /=|\t/, $line)[39]);
   $adenomas = ((split /=|\t/, $line)[40]);
   $ad_number = ((split /=|\t/, $line)[41]);
   $ad_site = ((split /=|\t/, $line)[42]);
   $syncho = ((split /=|\t/, $line)[43]);
   $synch_num = ((split /=|\t/, $line)[44]);
   $synch_site = ((split /=|\t/, $line)[45]);
   $FAP = ((split /=|\t/, $line)[46]);
   $uc = ((split /=|\t/, $line)[47]);
   $cron = ((split /=|\t/, $line)[48]);
   $other_pat = ((split /=|\t/, $line)[49]);
   $resec = ((split /=|\t/, $line)[50]);
   $dukess = ((split /=|\t/, $line)[51]);
   $t = ((split /=|\t/, $line)[52]);
   $n = ((split /=|\t/, $line)[53]);
   $m = ((split /=|\t/, $line)[54]);
   $jass_n = ((split /=|\t/, $line)[55]);
   $snot = ((split /=|\t/, $line)[56]);
   $snom = ((split /=|\t/, $line)[57]);
   $_date = ((split /=|\t/, $line)[58]);
   $race = ((split /=|\t/, $line)[59]);


   print " $spec_no, $patient_code, $mp_no, $lab_no, $organ, $treat_drugs, $response, $date_last_seen, $tumour_grade, $date_birth, $gender,";
   print "$hosp_no, $date_op, $specimen, $tumor_site, $radio, $notes, $rect, $len_spec, $max_tum_dia, $dist_marg, $pt4, $detenate, $adenoc, $others,";
   print "$differen, $ntumours, $pt3, $p4_organ, $peri_spread, $nodes_examined, $apical_pos, $pos_nodes, $xtramural, $liv_met, $dough, $margin,";
   print "$circum_marg, $histo, $adenomas, $ad_number, $ad_site, $syncho, $synch_num, $synch_site, $FAP, $uc, $cron, $other_pat, $resec,";
   print "$dukess, $t, $n, $m, $jass_n, $snot, $snom, $_date, $race<BR><BR>";


  $sth = $dbh->prepare ("INSERT INTO patient (patient_id, specimen_nos, birthdate, gender, other_ids)" . " VALUES ('NULL', '$spec_no', '$date_birth', '$gender', '$patient_code')");  
  $sth->execute ();  

  $sth = $dbh->prepare ("SELECT patient_id from patient where specimen_nos = '$spec_no'");
  $sth->execute ();
  @db_reply = $sth->fetchrow_array ();
 # print @db_reply;

  #UPDATE block table with patient_id
  $sth = $dbh->prepare ("UPDATE block SET patient_id=@db_reply WHERE block_specimen_id LIKE '%$spec_no%'");
  $sth->execute ();
  $sth = $dbh->prepare ("INSERT into path_report (path_report_id, patient_id, organ, notes)" . " VALUES ('NULL', '@db_reply', 'colon', '$notes')");
  $sth->execute ();


#ipdate block table with path_report_ids
$sth2 = $dbh->prepare ("SELECT path_report_id FROM path_report WHERE patient_id=@db_reply");
$sth2->execute ();
while (@db_reply2 = $sth2->fetchrow_array ())
{
   $sth3 = $dbh->prepare ("UPDATE block SET path_report_id=@db_reply2 WHERE patient_id=@db_reply");
   $sth3->execute ();

#insert into colorectal table
	$sth4 = $dbh->prepare ("INSERT INTO colorectal (path_report_id, site_of_tumour, rectal_tumour, length_of_specimen_cm, maximum_tumour_diameter_cm, dist_of_tumour_from_nearest_margin_cm,  presence_of_tumour_perforation_pT4, distance_from_dentate_line_APR_only_cm, adenocarcinoma, other_carcinoma, differentiation_by_prominent_area, local_invasion, maximum_distance_mm, which_organ, peritoneal_spread, number_of_nodes_examined, number_positive_nodes, c2_apical_node_positive, extramural_vascular_invasion, liver_metastases_histologically_present, doughnut, proximal_distal_margin, circumferential_margin, histo_measurement_of_tumour, adenoma, aden_number, aden_site, synchronous_carcinoma, syn_number, syn_site, fap, ulcerative_colitis, crohns_disease, other_pathology, complete_resection_all_margins, tnm_pT, tnm_pN, tnm_pM, dukes_stage, jass_no, snomed_pT, snomed_pM)" . " VALUES ('@db_reply2','$tumor_site', '$rect',  '$len_spec', '$max_tum_dia', '$dist_marg', '$pt4', '$detenate', '$adenoc',  '$others', '$differen', '$ntumours ', ' $pt3', '$p4_organ', '$peri_spread', '$nodes_examined', '$apical_pos', '$pos_nodes', '$xtramural',  '$liv_met',  '$dough',  '$margin', '$circum_marg', '$histo', '$adenomas', '$ad_number',  '$ad_site',  '$syncho', '$synch_num', '$synch_site', '$FAP', '$uc',  '$cron', '$other_pat', '$resec', '$dukess', '$t',  '$n', '$m', '$jass_n', '$snot', '$snom')"); 	
	 $sth4->execute ();	

}
$counter++;
}#EOF If loop
   print "<BR><BR>";


}#EOF while loop


        # Complete the statement

$sth->finish ();

        # Disconnect from the database

$dbh->disconnect ();

close FILE;


# ========================== Display links to the files, which the user can download
print "<BR><BR>\n<div align=\"center\">\n";
print "<B> <font color=\"red\">Thank you for using TmaDB";
print "</font>";
print "</div>\n";


# =================================================================
print "</BODY>";
print "</HTML>";
exit(1);
