# Supplementary material for: TmaDB: a repository for tissue microarray data
Source: BMC Bioinformatics. 2005 Sep 1;6:218. doi: 10.1186/1471-2105-6-218 (PMC1215475; doi:10.1186/1471-2105-6-218)
Supplement: Additional File 1 — This compressed (gz) file contains two directories tmadb_bmc_html and tmadb_bmc and two files, create_tmadb.txt and a README file which can be extracted using gunzip software. The create_tmadb.txt file contains all the MySQL create commands for creating tables contained in the database. The README file provides instructions to help the user install the software. The tmadb_bmc_html directory contains html, xml and text files required for interfacing with the cgi programs. The tmadb_bmc directory contains ten files, nine files with the extension cgi and a file named config.pl. config.pl Contains variables that require modification during installation. colo_form_input.cgi Program to upload colorectal pathology information from the Web form. colo_path_input.cgi Program to upload colorectal pathology information from the Web. core_path.cgi Program to upload specific information relating to each core from the Web. keysearch.cgi Program to query the database using a keyword search or a specific specimen identifier. mysql_search.cgi Program to query the database using MySQL statements. table_contents.cgi Program to display the contents of each table in the database. tma_construct.cgi Program to upload TMA design construct information from the Web. tma_result_input.cgi Program to upload TMA experiment protocol and results from the Web. unknown_path.cgi Program to upload pathology information from the Web for specimens where the diagnosis is unknown. [file 1471-2105-6-218-S1.gz › tmadb/tmadb_bmc/keysearch_db.cgi]

#! /usr/bin/perl

#     ******************************************
#     *                                        *
#     *      TMADB CGI                         *
#     *                                        *
#     *                                        *
#     ******************************************


#########################################################################
#This program allows user to search the database using a keyword        #
#and a specific specimen id.                                            #
#
#Coopyright (C) 2004 Archana Sharma-Oates                               #
#This program is free software; you can redistribute it and/or          #
#modify it under the terms of the GNU General Public License            #
#as published by the Free Software Foundation; either version 2         #
#of the License, or (at your option) any later version.                 #
#This program is distributed in the hope that it will be useful,        #
#but WITHOUT ANY WARRANTY; without even the implied warranty of         #
#MERCHANTABILITY or FITNESS FOR A PARTICULAR PURPOSE.  See the          #
#GNU General Public License for more details.                           #
#########################################################################


	# Declare modules to be used 

use CGI;
use IO::File;
use DBI;
use strict;

	# Declare subroutines

sub error_message;
sub start_table_tags;
sub terminate_table_tags;
sub terminator;


        # Declare variables
my ($query);
my ($dsn);
my ($user_name);
my ($password);
my (%attr);
my ($dbh);
my ($sth);
my ($sth3);
my ($sth4);
my (@db_reply);
my ($process);
my ($error_message);
my ($tma_reply);
my (@tma_reply);
my ($inc);
my ($tables);
my ($keyword);
my ($specimen_id);
my ($ary_ref);
my (@ary_ref);
my ($element);
my ($cname);
my (@ary);
my ($ary);
my ($c);
my ($i);
my ($m);
my ($n);
my ($dlim);
my ($string);
my ($string1);
my ($string2);
my ($element);
my (@array);
my ($array);
my ($delim);
my ($s1);
my ($s2);
my ($j);
my ($k);
my (@col_array);
my ($col_array);
my ($col1);
my ($col2);
my ($sep);
my ($col);
my ($item);
my ($spec_sth);
my ($spec_sth2);
my (@spec_reply);
my (@spec_reply2);
my ($counter);
my ($x);
my ($y);
my ($element1);
my ($core_tmaid);
my ($thumb);
my ($thumb_display);
my ($submit);
my ($randomfile_name);
my ($location);
my ($command_line);
my ($count);
my (@column);
my (@col_nam);
my ($nam);
my ($flag);
my (@col_xml);
my ($SERVER);
my ($USER);
my ($PASS);
my ($DBNAME);
my ($DBHOST);

	# Generate a new CGI object from the input to the CGI script

$query = new CGI;

	# Prepare to generate an HTML output

print STDOUT $query->header();


	# Get the information from the HTML form and store them
	# to the appropriate variables


$tables = $query->param('tables');
$keyword = $query->param('keyword');
$specimen_id = $query->param('specimen_id');

# ======================== Main Section ===========================
# =================================================================

        # Store the UNIX process number

$process = "$$";


# =================================================================


#initialise database variables
require "./config.pl";

#initialise database variables

$USER = &config('user_name');
$PASS = &config('password');
$DBHOST=&config('DBHOST');
$DBNAME=&config('DBNAME');

$dsn = "DBI:mysql:".$DBNAME.":".$DBHOST;

       # Connect to the database
$dbh = DBI->connect ($dsn, $USER, $PASS, { RaiseError => 1}) or bail_out ("Could not connect to the database");


print "<HTML>";
print "<BODY BGCOLOR=mintcream>";

##################################################################
#specimen_id searches
###################################################################

if($specimen_id =~ /\S+/)
{
	$spec_sth = $dbh->prepare ("SELECT X_coordinate, Y_coordinate, tma_id FROM block, core_location WHERE block.block_specimen_id LIKE '%$specimen_id%' AND block.block_id = core_location.block_id");
	$spec_sth->execute ();
	
	while (@spec_reply = $spec_sth->fetchrow_array ())
	{
		$counter=0;
        	foreach $element (@spec_reply)
        	{
	
			if($counter==0)
			{
				$x=$element;
			}
			elsif($counter==1){
				$y=$element;
			}
			else{
				$core_tmaid=$element;
			}
			$counter++;


	              # print "@spec_reply<BR>";
		#	print "$element, ";

        	}
		$spec_sth2 = $dbh->prepare ("SELECT * FROM slide_result WHERE X_coordinate=$x AND Y_coordinate=$y AND tma_id=$core_tmaid;");
		$spec_sth2->execute ();


		 print "<TABLE border=1> <TR bgcolor=#6699cc>";
                print "<TD>slide_id</TD>";
                print "<TD>X_coordinate</TD>";
                print "<TD>Y_coordinate</TD>";
                print "<TD>tma_id</TD>";
		print "<TD>block_id</TD>";
                print "<TD>method_of_reading_data</TD>";
                print "<TD>names_of_people_scoring_slides</TD>";
                print "<TD>number_of_cells_counted</TD>";
                print "<TD>number_of_nuclei_counted</TD>";
                print "<TD>intensity_of_staining</TD>";
                print "<TD>percentage_tissue_staining</TD>";
                print "<TD>compartment_staining</TD>";
                print "<TD>staining_pattern</TD>";
                print "<TD>core_results</TD>";
                print "<TD>core_image_filename</TD>";
                print "<TD>image_format</TD>";
                print "<TD>image_magnification</TD>";
                print "<TD>note</TD>";
                print "</TR>";


#Open file to write in xml format


$command_line = "query_$process";
$command_line .= ".xml";
print $command_line;

open FILE, ">>$command_line" or die "Can't open file \n";
printf FILE "<?xml version=\"1.0\" encoding=\"UTF-8\"?>\n";
printf FILE "\t<histo>\n";


		while (@spec_reply2= $spec_sth2->fetchrow_array ())
		{

		#	print "@spec_reply2 <BR>";
			
	
			 for($i=0; $i<=@spec_reply2; $i++)
                                {
					printf FILE "\t\t<tma>\n";
					printf FILE "\t\t\t<header>>\n";
					printf FILE "\t\t\t</header>\n";
					printf FILE "\t\t\t<block>\n";
					printf FILE "\t\t\t<slide>\n";			
				 	printf FILE "\t\t\t<slide_result>\n";
                                        printf FILE "\t\t\t<slide_id>@spec_reply2[$i]</slide_id>\n";	
					printf FILE "\t\t\t<X_coordinate>@spec_reply2[$i+1]</X_coordinate>\n";
					printf FILE "\t\t\t<Y_coordinate>@spec_reply2[$i+2]</Y_coordinate>\n";
					printf FILE "\t\t\t<tma_id>@spec_reply2[$i+3]</tma_id>\n";
					printf FILE "\t\t\t<block_id>@spec_reply2[$i+4]</block_id>\n";
					printf FILE "\t\t\t<method_of_reading_data>@spec_reply2[$i+5]</method_of_reading_data>\n";
					printf FILE "\t\t\t<names_of_people_scoring_slides>@spec_reply2[$i+6]</names_of_people_scoring_slides>\n";
					printf FILE "\t\t\t<number_of_cells_counted>@spec_reply2[$i+7]</number_of_cells_counted>\n";
					printf FILE "\t\t\t<number_of_nuclei_counted>@spec_reply2[$i+8]</number_of_nuclei_counted>\n";
					printf FILE "\t\t\t<intensity_of_staining>@spec_reply2[$i+9]</intensity_of_staining>\n";
					printf FILE "\t\t\t<percentage_tissue_staining>@spec_reply2[$i+10]</percentage_tissue_staining>\n";
				 	printf FILE "\t\t\t<compartment_staining>@spec_reply2[$i+11]</compartment_staining>\n";
					printf FILE "\t\t\t<staining_pattern>@spec_reply2[$i+12]</staining_pattern>\n";
					printf FILE "\t\t\t<core_results>@spec_reply2[$i+13]</core_results>\n";
					printf FILE "\t\t\t<core_image_filename>@spec_reply2[$i+14]</core_image_filename>\n";
					printf FILE "\t\t\t<image_format>@spec_reply2[$i+15]</image_format>\n";
					printf FILE "\t\t\t<image_magnification>@spec_reply2[$i+16]</image_magnification>\n";
					printf FILE "\t\t\t<note>@spec_reply2[$i+17]</note>\n";
					printf FILE "\t\t\t</slide_result>\n";
					printf FILE "\t\t\t<core>\n";
					printf FILE "\t\t\t</core>\n";
					printf FILE "\t\t\t</slide>\n";
					printf FILE "\t\t\t</block>\n";
					printf FILE "\t\t\t</tma>\n";
					last;					
                                }

			print "<TR>";
	
			foreach $element (@spec_reply2)
			{
				print "<TD>$element</TD>";
				if($element=~/\.jpg$/)	
				{
				#print "$element<BR>";
				$SERVER = &config('server_name');
				#$element1 = "http://www.bioinformatics.leeds.ac.uk/tmadb/";
				$element1 = $SERVER; 
				$thumb_display = $element1;
				$thumb ="thumb";
				$element1 .= $element; 
				$thumb .= $element;
				$thumb_display .= $thumb;
				#print "thmb=$thumb_display";
				print "<TD><A HREF=$element1 TARGET=\"new\"> <IMG SRC = $thumb_display></A> &nbsp; For the full size image click on the image.</TD>";
				}
			}
			print "</TR>";


                }
		print "</TABLE>";
printf FILE "</histo>\n";

close FILE;
#print "download output in XML format click <A HREF=\"http://www.bioinformatics.leeds.ac.uk/tmadb/data/query_$process.xml\">here</A>";
print "download output in XML format click <A HREF=\"$SERVER";
print "query_$process.xml\">here</A>";
		#start a form
		print $query ->start_multipart_form(-method=>"post", -action=>"path_search.cgi");
		#submit choices
		print "<BR><BR>";
		print STDOUT "<input type= radio name=\"choices\" value =\"path_report\"> <FONT size=3 color=#003366>Fetch pathology reports of this specimen</FONT> <BR>";
		
		#hidden field to pass the name of the random file
		print STDOUT "<input type=\"hidden\" NAME=\"file\" Value=\"$randomfile_name\">\n", 
"<input type=\"hidden\" NAME=\"X_coordinate\" value=\"$x\">\n",
"<input type=\"hidden\" NAME=\"Y_coordinate\" value=\"$y\">\n",
"<input type=\"hidden\" NAME=\"tmaid\" value=\"$core_tmaid\">\n";
	#	print STDOUT "<input type=\"hidden\" NAME=\"X_coordinate\" value=$x>";
	#	print STDOUT "<input type=\"hidden\" NAME=\"Y_coordinate\" value=$y>";
	#	print STDOUT "<input type=\"hidden\" NAME=\"tmaid\" value=$core_tmaid>";
		print "<BR><BR>";
		#button to submit
		print STDOUT "<input type=\"submit\" NAME=\"search\">";
		print STDOUT "<input type=\"reset\">";
	#	print $query->submit (-name => "button", -value => "GO");
		print "<BR><BR>";
		print $query->end_form ();


	}
	
		
}
  	


else
{
###########################################
#
#Database search
###########################################
if ($tables eq "database")
{


#XML document
$command_line = "query_$process";
$command_line .= ".xml";

print $command_line;
open FILETWO, ">>$command_line" or die "Can't open file \n";
printf FILETWO "<?xml version=\"1.0\" encoding=\"UTF-8\"?>\n";
printf FILETWO "\t<histo>\n";


#extract all table names
   $sth = $dbh->prepare ("SHOW tables");
    # Execute the statement
    $sth->execute ();
   # @db_reply = $sth->fetchrow_array ();
   # @tma_reply=@db_reply;
   # print "DB_REPLY:@db_reply";


#for each table extract all column names
while (@array = $sth->fetchrow_array () )
    {

	#extract all columns for each table
        $s1 = "SHOW columns FROM ";
         $delim = ",";
        for ($j=0; $j<@array; $j++)
        {
#                print $delim . $array[$j];
#                 print $array[$j];
             #   $delim = "<BR>";
                $s2 = "$array[$j]";
                $s1 .= $s2;
#		print "S1:$s1 <BR>";
                $sth3 = $dbh->prepare ($s1);
                $sth3->execute ();
		
		$col1 = "SELECT * FROM $array[$j] WHERE ";
		while (@col_array = $sth3->fetchrow_array () )
		{
			$sep =",";
			for ($k=0; $k<@col_array; $k++)
			{
				if($k==0)
				{
#					print $sep . $col_array[$k];
                			$sep = "<BR>";
                			$col2 = "$col_array[$k] LIKE '%$keyword%' OR ";
                			$col1 .= $col2;
			       }
			}


		}

       ($col = $col1) =~ s/\sOR\s$/;/;
     #  print "<BR>Col:$col <BR>";
       $sth4 = $dbh->prepare ($col);
       $sth4->execute ();
     #  @db_reply = $sth->fetchrow_array ();
     #  print "DB_REPLY:@db_reply";


print "<TABLE border=1>";

	$flag=0;
	while (@db_reply = $sth4->fetchrow_array ())
	{
		if($flag==0)
		{
		 #  print "<BR>Col:$col <BR>";
		   @col_nam = split (/ /,$col);
		   #print "col_nam:@col_nam[3]<BR>";
		   print "<TR>";
		   for($i=5; $i<=@col_nam; $i+=4)
			{
				print "<td bgcolor=#6699cc>";
				print "$col_nam[$i]<BR>";
				push (@col_xml, $col_nam[$i]);
				print "</td>";
			}
			print "</TR>";
		}
		print "<TR>";
	  	foreach $item (@db_reply)
		{ 
   			print "<TD>";
   			print $item;
   			print "</TD>";
	  	}
		print "</TR>";
		printf FILETWO "\t\t<tma>\n";
		printf FILETWO "\t\t\t<header>\n";
		printf FILETWO "\t\t\t</header>\n";
		printf FILETWO "\t\t\t<block>\n";
		printf FILETWO "\t\t\t<slide>\n";
		printf FILETWO "\t\t\t<@col_nam[3]>\n";
		for ($j=0; $j<=@col_xml-1; $j++)
			{

				#print "col_xml:@col_xml[$j]<BR>";
				printf FILETWO "\t\t\t<@col_xml[$j]>";
				printf FILETWO "@db_reply[$j]";
				printf FILETWO "</@col_xml[$j]>\n";
			#	print "@db_reply[$j] <BR>";
			#	print "@col_xml[$j]<BR>";
			}

		
		printf FILETWO "\t\t\t</@col_nam[3]>\n";
		printf FILETWO "\t\t\t<core>\n";
		printf FILETWO "\t\t\t</core>\n";
		printf FILETWO "\t\t\t</slide>\n";
		printf FILETWO "\t\t\t</block>\n";
		printf FILETWO "\t\t\t</tma>\n";
		$flag++;
	}
	print "</TABLE>";


  } #EOF for loop

} #EOF while loop

printf FILETWO "</histo>\n";
close FILETWO;

#print "<BR>To download output in XML format please click <A HREF=\"http://www.bioinformatics.leeds.ac.uk/tmadb/data/query_$process.xml\">here</A>.<BR>";
 print "<BR>To download output in XML format please click <A HREF=\"$SERVER";
 print "query_$process.xml\">here</A>.<BR>";    
} #end of if statement


else{

#############################################################
#Tables searches

##############################################################

#XML document
$command_line = "query_$process";
$command_line .= ".xml";

print $command_line;
open FILETHREE, ">>$command_line" or die "Can't open file \n";
printf FILETHREE "<?xml version=\"1.0\" encoding=\"UTF-8\"?>\n";
printf FILETHREE "<histo>\n";

$sth = $dbh->prepare ("SHOW columns FROM $tables");


    # Execute the statement
    $sth->execute ();

print "<TABLE border=1>";
print "<TR>";
$string1 = "SELECT * FROM $tables WHERE "; 

#Searches for keyword in each of the columns in the table
##########################################################

while (@ary = $sth->fetchrow_array () )
{
	$dlim = "\n";
	$c=0;
	for ($i=0; $i<@ary; $i++)
	{
		if($i==0)
		{
			#print "<BR>ARY:$ary[$i]<BR>";
			print "<TD bgcolor=#6699cc>";
			print $dlim . $ary[$i];
			#save column name
			#$column[$c] = $ary[$i];
			push (@column, $ary[$i]);
			$dlim = "<BR>";
			print "</TD>";
			$string2 = "$ary[$i] LIKE '%$keyword%' OR ";
			$string1 .= $string2;
			#print "string1:$string1<BR>";
			#print "column:@column[$c]<BR>";
			$c++;
		}
	}


#print "$string1<BR>";
#print "<BR><BR>";
#print "A:@ary<BR>";

} #end of while loop
#print "columnA:@column<BR>";
#print "<BR>column:$column[0]<BR>";
#print "<BR>column:$column[1]<BR>";

print "</TR>";
print "<TR>";

#Removes the last OR in the select statement and replaces with a ;

($string = $string1) =~ s/\sOR\s$/;/;

#print "STRING:$string <BR>";
$sth = $dbh->prepare ($string);
$sth->execute ();
#@db_reply = $sth->fetchrow_array ();
#@tma_reply=@db_reply;
#print "DB_REPLY:@db_reply";
while (@db_reply = $sth->fetchrow_array ())
{
	printf FILETHREE "\t<tma>\n";
	printf FILETHREE "\t\t<header>\n";
	printf FILETHREE "\t\t</header>\n";
	printf FILETHREE "\t\t\t<block>\n";
	printf FILETHREE "\t\t\t<slide>\n";
	printf FILETHREE "\t\t\t<$tables";
	printf FILETHREE "_table>\n";


	
	foreach $element (@db_reply)
	{
  		print "<TD>";
   		print $element;
   		print "</TD>";
	}
   	for($m=0; $m<=@column-1; $m++)
	{
		#print "$m<BR>";
	#	print"hell: @column[$m]";
		printf FILETHREE "\t\t\t<@column[$m]>";
		#print column names in xml format
		printf FILETHREE "@db_reply[$m]";
		printf FILETHREE "</@column[$m]>\n";	
	}

	printf FILETHREE "\t\t\t</$tables";
	printf FILETHREE "_table>\n";
	printf FILETHREE "\t\t\t<core>\n";
	printf FILETHREE "\t\t\t</core>\n";
	printf FILETHREE "\t\t\t</slide>\n";
	printf FILETHREE "\t\t\t\</block>\n";
	printf FILETHREE "\t</tma>\n";


	print "</TR>";
}
print "</TABLE>";
printf FILETHREE "</histo>\n";
close FILETHREE;


#print "<BR>To download output in XML format please click <A href=\"http://www.bioinformatics.leeds.ac.uk/tmadb/data/query_$process.xml\">here</A>.";
print "<BR>To download output in XML format please click <A href=\"$SERVER";
print "query_$process.xml\">here</A>.";
} #EOF else 

} #EOF else


sub random_file
{
#create a random filename
$randomfile_name = date();
#convert spaces into underscores
#find the location of a space
$location = index($randomfile_name," ");
#replace and search for next occurrence
while ($location != -1) 
{
	#replace with underscores
	substr($randomfile_name, $location,1,"_");
	#look for next occurrence
	$location = index($randomfile_name," ");
	
}
#adjust ints length to remove trailing space
$randomfile_name = sprintf "%.28s", $randomfile_name;
#return the file name
return $randomfile_name;

}


        # Complete the statement

$sth->finish ();

        # Disconnect from the database

$dbh->disconnect ();


# ========================== Display links to the files, which the user can download
print "<BR><BR>\n<div align=\"center\">\n";
print "<B> <font color=\"red\">Thank you for using TmaDB";
print "</font>";
print "</div>\n";


# =================================================================
print "</BODY>";
print "</HTML>";


exit(1);
