# Supplementary material for: TmaDB: a repository for tissue microarray data
Source: BMC Bioinformatics. 2005 Sep 1;6:218. doi: 10.1186/1471-2105-6-218 (PMC1215475; doi:10.1186/1471-2105-6-218)
Supplement: Additional File 1 — This compressed (gz) file contains two directories tmadb_bmc_html and tmadb_bmc and two files, create_tmadb.txt and a README file which can be extracted using gunzip software. The create_tmadb.txt file contains all the MySQL create commands for creating tables contained in the database. The README file provides instructions to help the user install the software. The tmadb_bmc_html directory contains html, xml and text files required for interfacing with the cgi programs. The tmadb_bmc directory contains ten files, nine files with the extension cgi and a file named config.pl. config.pl Contains variables that require modification during installation. colo_form_input.cgi Program to upload colorectal pathology information from the Web form. colo_path_input.cgi Program to upload colorectal pathology information from the Web. core_path.cgi Program to upload specific information relating to each core from the Web. keysearch.cgi Program to query the database using a keyword search or a specific specimen identifier. mysql_search.cgi Program to query the database using MySQL statements. table_contents.cgi Program to display the contents of each table in the database. tma_construct.cgi Program to upload TMA design construct information from the Web. tma_result_input.cgi Program to upload TMA experiment protocol and results from the Web. unknown_path.cgi Program to upload pathology information from the Web for specimens where the diagnosis is unknown. [file 1471-2105-6-218-S1.gz › tmadb/tmadb_bmc/mysql_search.cgi]

#! /usr/bin/perl
use CGI qw(:standard);
use DBI;
use diagnostics;

##############################################################################

#This allows the user to interact with the database directly using select MySQL statements
#Copyright (C) 2004 Archana Sharma-Oates and Jennifer A Siepen 
#This program is free software; you can redistribute it and/or
#modify it under the terms of the GNU General Public License
#as published by the Free Software Foundation; either version 2
#of the License, or (at your option) any later version.
#This program is distributed in the hope that it will be useful,
#but WITHOUT ANY WARRANTY; without even the implied warranty of
#MERCHANTABILITY or FITNESS FOR A PARTICULAR PURPOSE.  See the
#GNU General Public License for more details.


##############################################################################


#start the CGI
$cgi = new CGI;
#print the header
print STDOUT $cgi->header;
print STDOUT "<TITLE>Advanced search form</TITLE>";
print STDOUT "<LINK rel=stylesheet href=\"/../../../utilities/style.css\" type=\"text/css\">"; 

#start the html
print start_html( -title=>"mysql",
                          -BGCOLOR=>"mintcream", -text=>"#003366", -link=>"#262e8a", -vlink=>"#262e8a");

#Declare the user name and password to connect to the database
my ($dbh,$sth); #standard database and statement handles


#initialise database variables
require "./config.pl";

#initialise database variables
my ($USER);
my ($PASS);
my ($DBHOST);
my ($DBNAME);


$USER = &config('user_name');
$PASS = &config('password');
$DBHOST=&config('DBHOST');
$DBNAME=&config('DBNAME');

$dsn = "DBI:mysql:".$DBNAME.":".$DBHOST;

       # Connect to the database
$dbh = DBI->connect ($dsn, $USER, $PASS, { RaiseError => 1}) or bail_out ("Could not connect to the database");


################print the results to the screen#################################

#get the statement from the html form
my($mysql)= $cgi->param("mysql");
#title
print "<CENTER><h1>MySQL Query Results from TmaDB </H1>";
print "<P>The statement that you inputted was: <I>$mysql</I><BR>These are the results of that query<BR><BR>";
print "<HR></CENTER>";
print "<TABLE>"; 
  $sth=$dbh->prepare (qq{$mysql});
   $sth->execute () or error_msg("cannot execute the query");
#get column names
print "<TR>";
foreach $col_name (@{$sth->{NAME}})
{
print "<TD><FONT SIZE=+2><B>$col_name</B></FONT>";
} 
while(@array = $sth->fetchrow_array ())
  {
   #each result goes into a different column on the table
   $delim="<TD><CENTER>";
   print "<TR>";
   for($i=0;$i<@array;$i++)
    {
     print $delim . $array[$i];
     #$delim = ",";
    }
   print "</TR>";
}
print "</TABLE>";

############################error handler######################################

sub error_msg
{
my ($message) = shift;
die "$message\nError $DBI::err ($DBI::errstr)<BR>";
}


#######################disconnect and end the html##############################

$dbh->disconnect();
print $cgi->end_html ();
