# Supplementary material for: TmaDB: a repository for tissue microarray data
Source: BMC Bioinformatics. 2005 Sep 1;6:218. doi: 10.1186/1471-2105-6-218 (PMC1215475; doi:10.1186/1471-2105-6-218)
Supplement: Additional File 1 — This compressed (gz) file contains two directories tmadb_bmc_html and tmadb_bmc and two files, create_tmadb.txt and a README file which can be extracted using gunzip software. The create_tmadb.txt file contains all the MySQL create commands for creating tables contained in the database. The README file provides instructions to help the user install the software. The tmadb_bmc_html directory contains html, xml and text files required for interfacing with the cgi programs. The tmadb_bmc directory contains ten files, nine files with the extension cgi and a file named config.pl. config.pl Contains variables that require modification during installation. colo_form_input.cgi Program to upload colorectal pathology information from the Web form. colo_path_input.cgi Program to upload colorectal pathology information from the Web. core_path.cgi Program to upload specific information relating to each core from the Web. keysearch.cgi Program to query the database using a keyword search or a specific specimen identifier. mysql_search.cgi Program to query the database using MySQL statements. table_contents.cgi Program to display the contents of each table in the database. tma_construct.cgi Program to upload TMA design construct information from the Web. tma_result_input.cgi Program to upload TMA experiment protocol and results from the Web. unknown_path.cgi Program to upload pathology information from the Web for specimens where the diagnosis is unknown. [file 1471-2105-6-218-S1.gz › tmadb/tmadb_bmc/table_contents.cgi]

#!/usr/bin/perl -w


use CGI;
use DBI;
use diagnostics;

##############################################################################

#This script is based on that from the book MySQL by P.DuBois, New Riders 2000
#It displays an interactive list of the entire contents of the TmaDB database in a table format that is easy to navigate
#Copyright (C) 2004 Archana Sharma-Oates and Jennifer A Siepen
#This program is free software; you can redistribute it and/or
#modify it under the terms of the GNU General Public License
#as published by the Free Software Foundation; either version 2
#of the License, or (at your option) any later version.
#This program is distributed in the hope that it will be useful,
#but WITHOUT ANY WARRANTY; without even the implied warranty of
#MERCHANTABILITY or FITNESS FOR A PARTICULAR PURPOSE.  See the
#GNU General Public License for more details.


###############################################################################

$query = new CGI;
print STDOUT $query->header;
print STDOUT "<TITLE>Search database contents</TITLE>";
print STDOUT "<LINK rel=stylesheet href=\"/../../../utilities/style.css\" type=\"text/css\">"; 

print $query->start_html( -title=>"TmaDB contents",
                          -BGCOLOR=>"mintcream", -text=>"#003366", -LINK=>"#003366", -VLINK=>"purple", -ALINK=>"#0000a0" );
$cgi = new CGI;

#initialise database variables
require "./config.pl";

#initialise database variables
my ($USER);
my ($PASS);
my ($DBHOST);
my ($DBNAME);


$USER = &config('user_name');
$PASS = &config('password');
$DBHOST=&config('DBHOST');
$DBNAME=&config('DBNAME');

#connect to the database
my ($dbh,$sth);
my ($dsn); 
$dsn = "DBI:mysql:".$DBNAME.":".$DBHOST;
$dbh = DBI->connect ($dsn, $USER, $PASS, { RaiseError => 1}) or bail_out ("Could not connect to the database");

my (@ary); 

#declare the variables
my($tbl_name) = $cgi->param("tbl_name"); #the parameters to look for in the URL
my($sort_column) = $cgi->param("sort_column"); #and again

#if the table name has no values display a clickable list of tables otherwise display contents of the given table
if(!$tbl_name) 
 {
   display_table_list () #the function display_table_list
 }
 else
 {
   display_table ($tbl_name,$sort_column);
 }

#The function if there is no value for the table_name
sub display_table_list
{
my($ary_ref, $url);
print "<H1><CENTER>Contents of the TmaDB </CENTER><BR><BR></H1>";
print "<P>The table below contains the names of each of the tables within TmaDB .  Clicking on the name of a table will display the contents of the table within the database.";
#Select all the tables from the database. 
#Select col_arrayref executes the query and returns the first column of the result by combining prepare and execute.  
#The result is returned as a reference to an array containing the first column from each row.

$ary_ref = $dbh->selectcol_arrayref (qq{ SHOW TABLES FROM $db_name});

#print the results to stdout as a table with a border
print "<CENTER>";
print "<TABLE BORDER>\n";
print "<U><TR><P>\n";
print "<P>";
display_cell ("TD><P","List of table names within TmaDB", 1);
print "<BR><BR></TR></U>\n";
#now deal with each table name database
foreach my $tbl_name (@{$ary_ref})
 {
   $url = $cgi->script_name ();
   
   #sprintf converts strings to numbers

   $url .=sprintf ("?tbl_name=%s",$cgi->escape ($tbl_name));
   print "<TR>\n";
   display_cell ("TD><P", $cgi->a({-href => $url}, $tbl_name), 0);
   print "</TR>\n";
 }
 print "</TABLE>\n";
 print "<BR><P>Click on <A HREF=\"../../tmadb/db_design.htm\">this link</A> to view the TmaDB ER (entity relation) diagram.</P>";
}

#now for the display_table sub routine
sub display_table
{
my($tbl_name,$sort_column) = @_;
my($sth,$url);
 #if sort column not specified, use the first column
 $sort_column = "1" unless $sort_column;

 #present a link that returns user to the table list page
 print $cgi->a ({-href =>$cgi->script_name ()}, "<P>back to the TmaDB table list");
 print "<BR><BR>\n";
 #select the contents of the table 
 $sth = $dbh->prepare (qq{SELECT * from $tbl_name ORDER BY $sort_column});
$sth->execute ();

print "<P><B>The table shows the contents of the table named $tbl_name in TmaDB,  to sort the information according to a particular column, click on the heading of the particular column.</B><BR><BR>\n";

#display table with a border
print "<TABLE BORDER>\n";
print "<TR>\n";
#Now print out the name of each column in the table
foreach my $col_name (@{$sth->{NAME}})
 {
   $url = $cgi->script_name ();
   $url .= sprintf ("?tbl_name=%s", $cgi->escape ($tbl_name));
   $url .= sprintf ("&sort_column=%s", $cgi->escape ($col_name));
   display_cell ("TH><P", $cgi->a ({-href => $url}, $col_name), 0);
 }
print "</TR>\n";

#display the table rows, that is what is in each table
while (my @ary = $sth->fetchrow_array ())
 {
   print "<TR>\n";
   foreach my $val (@ary)
    {
      #display cell subroutine
      display_cell ("TD><P", $val, 1);
    }
 }
print "</TR>\n";
}
#end the table
print "</TABLE>\n";	

##---------------    display cell subroutine       -----------------------##


sub display_cell
 {
   my($tag, $value, $encode) = @_;
   $value = $cgi->escapeHTML ($value) if $encode;
   $value = "&nbsp;" unless $value;
   print "<P><$tag>$value</$tag>\n";
 }
#end the html
print $cgi->end_html();
