# Supplementary material for: TmaDB: a repository for tissue microarray data
Source: BMC Bioinformatics. 2005 Sep 1;6:218. doi: 10.1186/1471-2105-6-218 (PMC1215475; doi:10.1186/1471-2105-6-218)
Supplement: Additional File 1 — This compressed (gz) file contains two directories tmadb_bmc_html and tmadb_bmc and two files, create_tmadb.txt and a README file which can be extracted using gunzip software. The create_tmadb.txt file contains all the MySQL create commands for creating tables contained in the database. The README file provides instructions to help the user install the software. The tmadb_bmc_html directory contains html, xml and text files required for interfacing with the cgi programs. The tmadb_bmc directory contains ten files, nine files with the extension cgi and a file named config.pl. config.pl Contains variables that require modification during installation. colo_form_input.cgi Program to upload colorectal pathology information from the Web form. colo_path_input.cgi Program to upload colorectal pathology information from the Web. core_path.cgi Program to upload specific information relating to each core from the Web. keysearch.cgi Program to query the database using a keyword search or a specific specimen identifier. mysql_search.cgi Program to query the database using MySQL statements. table_contents.cgi Program to display the contents of each table in the database. tma_construct.cgi Program to upload TMA design construct information from the Web. tma_result_input.cgi Program to upload TMA experiment protocol and results from the Web. unknown_path.cgi Program to upload pathology information from the Web for specimens where the diagnosis is unknown. [file 1471-2105-6-218-S1.gz › tmadb/tmadb_bmc/tma_construct.cgi]

#! /usr/bin/perl

#     ******************************************
#     *                                        *
#     *      TMADB CGI                         *
#     *                                        *
#     *                                        *
#     ******************************************
#########################################################################
#This program allows user to enter tma construct design info.           #
#into the tmadb database                                                #
#
#Coopyright (C) 2004 Archana Sharma-Oates                               #
#This program is free software; you can redistribute it and/or          #
#modify it under the terms of the GNU General Public License            #
#as published by the Free Software Foundation; either version 2         #
#of the License, or (at your option) any later version.                 #
#This program is distributed in the hope that it will be useful,        #
#but WITHOUT ANY WARRANTY; without even the implied warranty of         #
#MERCHANTABILITY or FITNESS FOR A PARTICULAR PURPOSE.  See the          #
#GNU General Public License for more details.       			#
#									#
#I would like to acknowledge Richard Gamblin and Nicola Gold for help 	#
#the cgi interface during the writing of this program.			#
#########################################################################


	# Declare modules to be used 

use CGI;
use IO::File;
use DBI;
use strict;

	# Declare subroutines

sub error_message;
sub start_table_tags;
sub terminate_table_tags;
sub terminator;


        # Declare variables
my ($query);
my ($dsn);
my ($user_name);
my ($password);
my (%attr);
my ($dbh);
my ($sth);
my (@db_reply);
my ($filehandle);
my ($process);
my ($upload_fname);
my ($new_fname);
my ($upload_filehandle);
my (@file);
my ($counter);
my ($file);
my (@files);
my ($ctr);
my ($error_message);
my ($number_lines);
my ($infile);
my ($line);
my ($tma_id_num);
my ($date);
my ($name);
my ($no_cores);
my ($x_axis);
my ($y_axis);
my ($core_size);
my ($core_spacing_w);
my ($core_spacing_h);
my ($comment);
my ($tma_storage);
my (@array);
my ($count);
my (@tma_grid);
my ($element);
my ($split_element);
my ($norm_count);
my ($tumour_count);
my ($blank);
my ($status);
my (@status);
my (@status_t);
my ($x);
my ($y);
my ($tma_id_reply);
my (@tma_id_reply);
my ($inc);
my ($USER);
my ($FILE_DIR);
my ($PASS);
my ($DBHOST);
my ($DBNAME);


	# Generate a new CGI object from the input to the CGI script

$query = new CGI;

	# Prepare to generate an HTML output

print STDOUT $query->header();


	# Get the information from the HTML form and store them
	# to the appropriate variables


$upload_fname = $query->param('upload_fname');


# ======================== Main Section ===========================
# =================================================================

        # Store the UNIX process number

$process = "$$";


# =================================================================


	# Initialise a new filename
	
$new_fname = "$new_fname.$process";

	# Store the contents of the uploaded file to array @file
 
@file = <$upload_fname>;

	# Open a new filehandle
require  "./config.pl";

$FILE_DIR = &config('file_directory');


$upload_filehandle = new IO::File;
$upload_filehandle->open(">$FILE_DIR".$new_fname);


#$upload_filehandle->open(">/home/wwwadm/tmadb/tmadb_Query/$new_fname");

	# Write the contents of the array (and therefore the file)
	# to a new file

        # If there is a file to be uploaded, strip the filename and
        # any spaces that may be present


$ctr=0;
foreach(@file)
{
        $upload_filehandle->print("$file[$ctr]");
        $ctr++;
}


	# Close the filehandle

$upload_filehandle->close;


$number_lines = 0;
$infile = $FILE_DIR;
#$infile = "/home/wwwadm/tmadb/tmadb_Query/";
$infile .= $new_fname;

open (FILE, "<$infile") or die "Can't open file \n";
$counter = 0;


while ( defined ($line = <FILE>) ){
++$number_lines;
#print "$line\n";
#print "$number_lines\n";
if($number_lines == 1){
$tma_id_num = ((split /=|\t/, $line)[1]);
$date = ((split /=|\t/, $line)[3]);
$name  = ((split /=|\t/, $line)[5]);
$no_cores = ((split /=|\t/, $line)[7]);
$x_axis  = ((split /=|\t|,/, $line)[8]);
$y_axis = ((split /=|\t|,/, $line)[9]);
$core_size = ((split /=|\t|,/, $line)[11]);
$core_spacing_w = ((split /=|\t|,/, $line)[13]);
$core_spacing_h= ((split /=|\t|,/, $line)[14]);

print "<HTML>";
print "<BODY bgcolor=mintcream>";
print "<TABLE border=1>";
print "<TR><TD> tma_id=";
print $tma_id_num;
print"</TD><TD>date of tma creation (yyyy-mm-dd)=";
print $date;
print"</TD><TD>name_of_tma_creater=";
print $name;
print"</TD><TD>no_cores=";
print $no_cores;
print"</TD><TD>core_size(mm)=";
print $core_size;
print"</TD><TD>core_spacing(width,mm)=";
print $core_spacing_w;
print "</TD><TD>core_spacing(height,mm)=";
print $core_spacing_h;
print"</TD></TR>";

#initialise database variables

#initialise database variables
require "./config.pl";

#initialise database variables

$USER = &config('user_name');
$PASS = &config('password');
$DBHOST=&config('DBHOST');
$DBNAME=&config('DBNAME');

$dsn = "DBI:mysql:".$DBNAME.":".$DBHOST;

       # Connect to the database
$dbh = DBI->connect ($dsn, $USER, $PASS, { RaiseError => 1}) or bail_out ("Could not connect to the database");


$sth = $dbh->prepare ("INSERT INTO tma (tma_id,Other_tma_identifiers, tma_created_by, tma_creation_date, total_number_of_cores, core_size, core_spacing_width, core_spacing_height)" . " VALUES ('NULL', '$tma_id_num','$name','$date','$no_cores', '$core_size', '$core_spacing_w', '$core_spacing_h')"); 

        # Execute the statement

    $sth->execute ();
        }
if($number_lines == 2){
$comment = ((split /=|\t/, $line)[1]);
print "<TR><TD colspan=7>";
print "comments=$comment";
print "</TD></TR>";
$sth = $dbh->prepare ("UPDATE tma SET tma_construction_comments ='$comment' WHERE Other_tma_identifiers = '$tma_id_num'");
$sth->execute ();


}
if($number_lines == 3){
$tma_storage = ((split /=|\t/, $line)[1]);
print "<TR><TD colspan=7>";
print "tma_storage=$tma_storage";
print "</TD></TR></TABLE>";
$sth = $dbh->prepare ("UPDATE tma SET tma_storage = '$tma_storage' WHERE Other_tma_identifiers ='$tma_id_num'");
$sth->execute ();
}

if ($number_lines >= 4 ){

#print "$line\n";

@array  = (split /\t/, $line);

#print "<BR>@array<BR>";

print "<TABLE><TR>";
$count = 0;
$inc=0;
$tma_grid[$counter] = @array;
foreach $element (@array) {
	print"<TD>";
	print "$element";
	print"</TD>";
	$x = $counter+1;
	$y = $count+1;
        $split_element = ((split /[-|\n]/, $element)[0]);
        print $split_element;
#	print "X:$x, ";
#	print "Y:$y <BR>";
	$sth = $dbh->prepare ("SELECT tma_id FROM tma WHERE Other_tma_identifiers = '$tma_id_num'");
	$sth->execute ();
	@db_reply = $sth->fetchrow_array ();
	@tma_id_reply=@db_reply;
#	print "DB_REPLY: @db_reply";

	$DB::err == 0;
	$sth = $dbh->prepare ("INSERT INTO core_location (tma_id,X_coordinate, Y_coordinate)"." VALUES (@tma_id_reply, $x, $y)");
	$sth->execute ();

#	$sth = $dbh->prepare ("INSERT INTO Association (tma_id)"." VALUES (@tma_id_reply)");
#	$sth->execute ();

	#insert into block table specimen_id
	$sth = $dbh->prepare ("INSERT INTO block (block_id, block_specimen_id)". " VALUES ('NULL', '$element')");
	$sth->execute ();

	#Insert into Association table
	$sth = $dbh->prepare ("SELECT block_id FROM block WHERE block_specimen_id = '$element'");
	$sth->execute ();
	@db_reply = $sth->fetchrow_array ();

#	print "_BLOCKDB_REPLY: @db_reply";
        $DB::err == 0;
#	print"TMA_ID_REPLY:@tma_id_reply";

	$sth = $dbh->prepare ("INSERT INTO Association (tma_id,  block_id)"." VALUES (@tma_id_reply, @db_reply)");
	$sth->execute ();

	$sth = $dbh->prepare ("UPDATE core_location SET block_id = @db_reply WHERE X_coordinate = $x AND Y_coordinate = $y");
	$sth->execute ();


 #       $tma_grid[$counter][$count] = $element;

        $norm_count = 0;
        $tumour_count = 0;
	$blank = 0;
        if($split_element eq "N") {
        $status[$counter][$count] = "normal";
	$sth = $dbh->prepare ("UPDATE core_location SET  confirmed_tissue_diagnosis = 'NORMAL' WHERE X_coordinate = $x AND Y_coordinate = $y
");
	$sth->execute ();


       # print "<BR> Status:NORMAL";
        $norm_count++;
	

        }

        elsif ($split_element eq "T") {
        $status_t[$counter][$count] = "tumour";
       # print "TUMOUR\n";

	$sth = $dbh->prepare ("UPDATE core_location SET  confirmed_tissue_diagnosis = 'TUMOUR' WHERE X_coordinate = $x AND Y_coordinate = $y
");
	$sth->execute ();


        $tumour_count++;
        }


	#Rest are blanks
	elsif ($split_element eq "BLANK"){
	print "blaahah";
	$sth = $dbh->prepare ("UPDATE core_location SET  confirmed_tissue_diagnosis = 'BLANK' WHERE X_coordinate = $x AND Y_coordinate = $y");
	$sth->execute ();
	$blank++;
	}
        $count++;
      } #EOF foreach loop

#foreach $element (@tma_grid) { print "$element"; }
#print "<BR>";
print"</TR></TABLE>";
$counter++;
} #EOF IF loop

} #End of while loop


        # Complete the statement

$sth->finish ();

        # Disconnect from the database

$dbh->disconnect ();

close FILE;


# ========================== Display links to the files, which the user can download

print "<BR><BR>\n<div align=\"center\">\n";
print "<B> <font color=\"red\">Your data has been assimilated into the TmaDB. ";
print "Thank you!  </font> ";
print "</div>\n";
# =================================================================
print "</BODY>";
print "</HTML>";
exit(1);
