# Supplementary material for: TmaDB: a repository for tissue microarray data
Source: BMC Bioinformatics. 2005 Sep 1;6:218. doi: 10.1186/1471-2105-6-218 (PMC1215475; doi:10.1186/1471-2105-6-218)
Supplement: Additional File 1 — This compressed (gz) file contains two directories tmadb_bmc_html and tmadb_bmc and two files, create_tmadb.txt and a README file which can be extracted using gunzip software. The create_tmadb.txt file contains all the MySQL create commands for creating tables contained in the database. The README file provides instructions to help the user install the software. The tmadb_bmc_html directory contains html, xml and text files required for interfacing with the cgi programs. The tmadb_bmc directory contains ten files, nine files with the extension cgi and a file named config.pl. config.pl Contains variables that require modification during installation. colo_form_input.cgi Program to upload colorectal pathology information from the Web form. colo_path_input.cgi Program to upload colorectal pathology information from the Web. core_path.cgi Program to upload specific information relating to each core from the Web. keysearch.cgi Program to query the database using a keyword search or a specific specimen identifier. mysql_search.cgi Program to query the database using MySQL statements. table_contents.cgi Program to display the contents of each table in the database. tma_construct.cgi Program to upload TMA design construct information from the Web. tma_result_input.cgi Program to upload TMA experiment protocol and results from the Web. unknown_path.cgi Program to upload pathology information from the Web for specimens where the diagnosis is unknown. [file 1471-2105-6-218-S1.gz › tmadb/tmadb_bmc/tma_result_input.cgi]

#! /usr/bin/perl

#     ******************************************
#     *                                        *
#     *      TMADB CGI                         *
#     *                                        *
#     *      November 2003                     *
#     *                                        *
#     ******************************************
#########################################################################
#This program allows user to enter tma experiment protocol and results  #
#into the tmadb database                                                #
#
#Coopyright (C) 2004 Archana Sharma-Oates                               #
#This program is free software; you can redistribute it and/or          #
#modify it under the terms of the GNU General Public License            #
#as published by the Free Software Foundation; either version 2         #
#of the License, or (at your option) any later version.                 #
#This program is distributed in the hope that it will be useful,        #
#but WITHOUT ANY WARRANTY; without even the implied warranty of         #
#MERCHANTABILITY or FITNESS FOR A PARTICULAR PURPOSE.  See the          #
#GNU General Public License for more details.                           #
#########################################################################
	# Declare modules to be used 

use CGI;
use IO::File;
use DBI;
use strict;

	# Declare subroutines

sub error_message;
sub start_table_tags;
sub terminate_table_tags;
sub terminator;


        # Declare variables
my ($query);
my ($dsn);
my ($user_name);
my ($password);
my (%attr);
my ($dbh);
my ($sth);
my (@db_reply);
my ($filehandle);
my ($process);
my ($upload_fname);
my ($new_fname);
my ($upload_filehandle);
my (@file);
my ($counter);
my ($file);
my (@files);
my ($ctr);
my ($error_message);
my ($number_lines);
my ($infile);
my ($line);
my ($tma_id_num);
my ($tma_title);
my ($slide_cut_date);
my ($slide_section_thickness);
my ($tma_status_date);
my ($slide_fixative_protocol);
my ($name_of_experimentor);
my ($Ab_name);
my ($Ab_manufacture_details);
my ($experiment_date);
my ($name_of_exprimentor);
my ($experimental_protocol);
my ($no_cores);
my ($core_size);
my ($core_spacing);
my ($comments);
my ($tma_status);
my (@array);
my ($count);
my (@tma_grid);
my ($element);
my ($status);
my (@status);
my (@status_t);
my ($x);
my ($y);
my ($specimen_id);
my ($tma_id_reply);
my (@tma_id_reply);
my ($inc);
my ($FILE_DIR);
my ($USER);
my ($PASS);
my ($DBHOST);
my ($DBNAME);

	# Generate a new CGI object from the input to the CGI script

$query = new CGI;

	# Prepare to generate an HTML output

print STDOUT $query->header();


	# Get the information from the HTML form and store them
	# to the appropriate variables


$upload_fname = $query->param('upload_fname');


# ======================== Main Section ===========================
# =================================================================

        # Store the UNIX process number

$process = "$$";


# ==== Interface to the structual alignment program, GT ALIGN =====
# =================================================================


	# Initialise a new filename
	
$new_fname = "$new_fname.$process";

	# Store the contents of the uploaded file to array @file
 
@file = <$upload_fname>;

	# Open a new filehandle
require "./config.pl";
$FILE_DIR = &config('file_directory');
$upload_filehandle = new IO::File;


$upload_filehandle->open(">$FILE_DIR".$new_fname);
#$upload_filehandle->open(">/home/wwwadm/tmadb/tmadb_Query/$new_fname");

	# Write the contents of the array (and therefore the file)
	# to a new file

        # If there is a file to be uploaded, strip the filename and
        # any spaces that may be present


$ctr=0;
foreach(@file)
{
        $upload_filehandle->print("$file[$ctr]");
        $ctr++;
}


	# Close the filehandle

$upload_filehandle->close;


$number_lines = 0;

$infile = $FILE_DIR;
#$infile = "/home/wwwadm/tmadb/tmadb_Query/";
$infile .= $new_fname;

open (FILE, "<$infile") or die "Can't open file \n";
$counter = 0;


while ( defined ($line = <FILE>) ){
++$number_lines;
#print "$line\n";
#print "$number_lines\n";
if($number_lines == 1){
$tma_title = ((split /=|\t/, $line)[1]);
$tma_id_num = ((split /=|\t/, $line)[3]);


print $tma_title;
print $tma_id_num;
print"<BR>";

#initialise database variables
$USER = &config('user_name');
$PASS = &config('password');
$DBHOST=&config('DBHOST');
$DBNAME=&config('DBNAME');

#connect to the database
my ($dbh,$sth);
my ($dsn);
$dsn = "DBI:mysql:".$DBNAME.":".$DBHOST;
$dbh = DBI->connect ($dsn, $USER, $PASS, { RaiseError => 1}) or bail_out ("Could not connect to the database");


#$sth = $dbh->prepare ("UPDATE TMA SET tma_title='$tma_title' WHERE Other_tma_identifiers = '$tma_id_num'";); 

        # Execute the statement

 #   $sth->execute ();
        }

if($number_lines == 2){
$tma_status = ((split /=|\t/, $line)[1]);
$tma_status_date  = ((split /=|\t/, $line)[3]);

print "<BR>$tma_status<BR>";
print "<BR>$tma_status_date<BR>";


#$sth = $dbh->prepare ("UPDATE TMA SET tma_status ='$tma_status' WHERE Other_tma_identifiers = '$tma_id_num'");
#$sth->execute ();


}

if($number_lines == 3){
$slide_cut_date = ((split /=|\t/, $line)[1]);
$slide_section_thickness = ((split /=|\t/, $line)[3]);

print "<BR>$slide_cut_date<BR>";
print "<BR>$slide_section_thickness<BR>";


#$sth = $dbh->prepare ("UPDATE TMA SET tma_storage = '$tma_storage' WHERE Other_tma_identifiers ='$tma_id_num'");
#$sth->execute ();
}


if($number_lines == 4){
$slide_fixative_protocol = ((split /=|\t/, $line)[1]);
print "<BR>$slide_fixative_protocol<BR>";


}


if($number_lines == 5){
$Ab_name = ((split /=|\t/, $line)[1]);
$Ab_manufacture_details = ((split /=|\t/, $line)[3]);
$experiment_date = ((split /=|\t/, $line)[5]);
$name_of_exprimentor  = ((split /=|\t/, $line)[7]);

print "<BR>$Ab_name<BR>";
print "<BR>$Ab_manufacture_details<BR>";
print "<BR>$experiment_date<BR>";
print "<BR>$name_of_exprimentor<BR>";


}

if($number_lines == 6){
$experimental_protocol  = ((split /=|\t/, $line)[1]);

print "<BR>$experimental_protocol<BR>";


}

if($number_lines == 7){
$comments  = ((split /=|\t/, $line)[1]);

print "<BR>$comments<BR>";


}


if ($number_lines >= 9 ){

#print "$line\n";

@array  = (split /\n/, $line);

print "<BR>@array<BR>";

$count = 0;
$inc=0;
$tma_grid[$counter] = @array;
foreach $element (@array) {
#	print "<BR>$element<BR>";
     #   $specimen_id = ((split /\t/, $element)[0]);
#	$stain_res = ((split /\t/, $element)[1]);
#	$anat_site = ((split /\t/, $element)[4]);
#	$quality_core = ((split /\t/, $element)[5]);
#	$method_data_reading = ((split /\t/, $element)[6]);
#	$image_comments = ((split /\t/, $element)[7]);
#	$core_tissue_origin = ((split /\t/, $element)[8]);
#	$confirmed_tissue_diagnosis = ((split /\t/, $element)[9]);
#	$donor_block_drill_site = ((split /\t/, $element)[10]);
#	$drill_site_diagnosis = ((split /\t/, $element)[11]);
#	$core_tissue_fix = ((split /\t/, $element)[12]);
#	$tissue_fix = ((split /\t/, $element)[13]);
#	$notes = ((split /\t/, $element)[14]);
#	$core_image_filename = ((split /\t/, $element)[2]);
#	$image_format = ((split /\t/, $element)[3]);


	
 #       print $specimen_id;
	$x = $counter+1;
	$y = $count+1;

 #       $tma_grid[$counter][$count] = $element;


        $count++;
      }


#foreach $element (@tma_grid) { print "$element"; }
#print "<BR>";

$counter++;
}


} #End of while loop


        # Complete the statement

$sth->finish ();

        # Disconnect from the database

$dbh->disconnect ();

close FILE;


# ========================== Display links to the files, which the user can download

print "<BR><BR>\n<div align=\"center\">\n";
print "<B> <font color=\"red\">Your data has been assimilated into the TmaDB. ";
print "Thank you!  </font> ";
print "</div>\n";
# =================================================================
print "</BODY>";
print "</HTML>";
exit(1);
