# Supplementary material for: TmaDB: a repository for tissue microarray data
Source: BMC Bioinformatics. 2005 Sep 1;6:218. doi: 10.1186/1471-2105-6-218 (PMC1215475; doi:10.1186/1471-2105-6-218)
Supplement: Additional File 1 — This compressed (gz) file contains two directories tmadb_bmc_html and tmadb_bmc and two files, create_tmadb.txt and a README file which can be extracted using gunzip software. The create_tmadb.txt file contains all the MySQL create commands for creating tables contained in the database. The README file provides instructions to help the user install the software. The tmadb_bmc_html directory contains html, xml and text files required for interfacing with the cgi programs. The tmadb_bmc directory contains ten files, nine files with the extension cgi and a file named config.pl. config.pl Contains variables that require modification during installation. colo_form_input.cgi Program to upload colorectal pathology information from the Web form. colo_path_input.cgi Program to upload colorectal pathology information from the Web. core_path.cgi Program to upload specific information relating to each core from the Web. keysearch.cgi Program to query the database using a keyword search or a specific specimen identifier. mysql_search.cgi Program to query the database using MySQL statements. table_contents.cgi Program to display the contents of each table in the database. tma_construct.cgi Program to upload TMA design construct information from the Web. tma_result_input.cgi Program to upload TMA experiment protocol and results from the Web. unknown_path.cgi Program to upload pathology information from the Web for specimens where the diagnosis is unknown. [file 1471-2105-6-218-S1.gz › tmadb/tmadb_bmc/unknown_path.cgi]

#! /usr/bin/perl

#     ******************************************
#     *                                        *
#     *      TMADB CGI                         *
#     *                                        *
#     *      April  2004                       *
#     *                                        *
#     ******************************************
#########################################################################
#This program allows user to enter ilimited clinical data for specimens #
# for which clinical diagnsis is not available into the tmadb database. #
#
#Coopyright (C) 2004 Archana Sharma-Oates                               #
#This program is free software; you can redistribute it and/or          #
#modify it under the terms of the GNU General Public License            #
#as published by the Free Software Foundation; either version 2         #
#of the License, or (at your option) any later version.                 #
#This program is distributed in the hope that it will be useful,        #
#but WITHOUT ANY WARRANTY; without even the implied warranty of         #
#MERCHANTABILITY or FITNESS FOR A PARTICULAR PURPOSE.  See the          #
#GNU General Public License for more details.                           #
#########################################################################
        # Declare modules to be used

use CGI;
use IO::File;
use DBI;
use strict;

        # Declare subroutines

sub error_message;
sub start_table_tags;
sub terminate_table_tags;
sub terminator;


        # Declare variables
my ($filehandle);
my ($process);
my ($upload_fname);
my ($new_fname);
my ($upload_filehandle);
my (@file);
my ($counter);
my ($file);
my ($ctr);
my ($error_message);
my ($number_lines);
my ($infile);
my ($line);

my ($query);
my ($dsn);
my ($user_name);
my ($password);
my (%attr);
my ($dbh);
my ($sth);
my ($sth1);
my ($sth2);
my (@db_reply);
my ($process);
my ($error_message);
my ($tma_reply);
my (@tma_reply);
my ($path_no);
my ($patient_code);
my ($mp_no);
my ($year);
my ($lab_no);
my ($organ);
my ($disease_status);
my ($treat_drugs);
my ($response);
my ($date_last_seen);
my ($tumour_grade);
my ($date_birth);
my ($gender);
my ($hosp_no);
my ($date_op);
my ($specimen);
my ($tumor_site);
my ($radio);
my ($race);
my ($notes);
my ($age);
my ($FILE_DIR);
my ($USER);
my ($PASS);
my ($DBNAME);
my ($DBHOST);

        # Generate a new CGI object from the input to the CGI script

$query = new CGI;

        # Prepare to generate an HTML output

print STDOUT $query->header();


        # Get the information from the HTML form and store them
        # to the appropriate variables


$upload_fname = $query->param('upload_fname');


#-----------------------------------------------------------
        # Store the UNIX process number

$process = "$$";
#-------------------------------------------------------------
#initialise database variables
require "./config.pl";
$FILE_DIR = &config('file_directory');
$USER = &config('user_name');
$PASS = &config('password');
$DBHOST=&config('DBHOST');
$DBNAME=&config('DBNAME');

#connect to the database
my ($dbh,$sth);
my ($dsn);
$dsn = "DBI:mysql:".$DBNAME.":".$DBHOST;
$dbh = DBI->connect ($dsn, $USER, $PASS, { RaiseError => 1}) or bail_out ("Could not connect to the database");


print "<HTML>";
print "<BODY BGCOLOR=mintcream>";

#upload from file
$new_fname = "$new_fname.$process";
@file = <$upload_fname>;
$upload_filehandle = new IO::File;
$upload_filehandle->open(">$FILE_DIR".$new_fname);
#$upload_filehandle->open(">/home/wwwadm/tmadb/tmadb_Query/$new_fname");
$ctr=0;
foreach(@file)
{
        $upload_filehandle->print("$file[$ctr]");
        $ctr++;
}


        # Close the filehandle

$upload_filehandle->close;
$infile = $FILE_DIR;
#$infile = "/home/wwwadm/tmadb/tmadb_Query/";
$infile .= $new_fname;

open (FILE, "<$infile") or die "Can't open file \n";
$counter = 0;


while ( defined ($line = <FILE>) ){
++$number_lines;
#print "$line\n";
#print "$number_lines\n";

if($number_lines >= 2)
{
   $path_no = ((split /=|\t/, $line)[0]);
   $patient_code = ((split /=|\t/, $line)[1]);
   $mp_no = ((split /=|\t/, $line)[2]);
   $lab_no = ((split /=|\t/, $line)[3]);
   $organ = ((split /=|\t/, $line)[4]);
   $disease_status = ((split /=|\t/, $line)[5]);
   $treat_drugs = ((split /=|\t/, $line)[6]);
   $response = ((split /=|\t/, $line)[7]);
   $date_last_seen = ((split /=|\t/, $line)[8]);
   $tumour_grade = ((split /=|\t/, $line)[9]);
   $date_birth  = ((split /=|\t/, $line)[10]);
   $age  = ((split /=|\t/, $line)[11]);
   $gender = ((split /=|\t/, $line)[12]);
   $hosp_no = ((split /=|\t/, $line)[13]);
   $date_op  = ((split /=|\t/, $line)[14]);
   $specimen  = ((split /=|\t/, $line)[15]);
   $tumor_site = ((split /=|\t/, $line)[16]);
   $radio = ((split /=|\t/, $line)[17]);
   $notes = ((split /=|\t/, $line)[18]);


   print "$path_no, $patient_code, $mp_no, $lab_no, $organ, $disease_status, $treat_drugs, $response, $date_last_seen, $tumour_grade, $date_birth, $gender,";
   print "$hosp_no, $date_op, $specimen, $tumor_site, $radio, $notes";


  $sth = $dbh->prepare ("INSERT INTO patient (patient_id, specimen_nos, birthdate, gender,other_ids)" . " VALUES ('NULL', '$lab_no', '$date_birth','$gender','$patient_code,$mp_no')");  
  $sth->execute ();  

  $sth = $dbh->prepare ("SELECT patient_id from patient where specimen_nos = '$lab_no'");
  $sth->execute ();
  while ( @db_reply = $sth->fetchrow_array () )
   {
	 print @db_reply;

     	$sth1 = $dbh->prepare ("UPDATE block SET patient_id='@db_reply' WHERE block_specimen_id LIKE '%$path_no%'");
  	$sth1->execute ();
  
  	$sth2 = $dbh->prepare ("INSERT into path_report (path_report_id, patient_id, age, disease_status, treatment_with_drugs, response_previous_treatments,notes)" . " VALUES ('NULL', '@db_reply', '$age', '$disease_status','$treat_drugs', '$response', '$notes')");
  	$sth2->execute ();
  }

$counter++;
}#EOF If loop
   print "<BR><BR>";


}#EOF while loop


        # Complete the statement

$sth->finish ();

        # Disconnect from the database

$dbh->disconnect ();

close FILE;


# ========================== Display links to the files, which the user can download
print "<BR><BR>\n<div align=\"center\">\n";
print "<B> <font color=\"red\">Thank you for using TmaDB";
print "</font>";
print "</div>\n";


# =================================================================
print "</BODY>";
print "</HTML>";
exit(1);
