# Supplementary material for: TmaDB: a repository for tissue microarray data
Source: BMC Bioinformatics. 2005 Sep 1;6:218. doi: 10.1186/1471-2105-6-218 (PMC1215475; doi:10.1186/1471-2105-6-218)
Supplement: Additional File 1 — This compressed (gz) file contains two directories tmadb_bmc_html and tmadb_bmc and two files, create_tmadb.txt and a README file which can be extracted using gunzip software. The create_tmadb.txt file contains all the MySQL create commands for creating tables contained in the database. The README file provides instructions to help the user install the software. The tmadb_bmc_html directory contains html, xml and text files required for interfacing with the cgi programs. The tmadb_bmc directory contains ten files, nine files with the extension cgi and a file named config.pl. config.pl Contains variables that require modification during installation. colo_form_input.cgi Program to upload colorectal pathology information from the Web form. colo_path_input.cgi Program to upload colorectal pathology information from the Web. core_path.cgi Program to upload specific information relating to each core from the Web. keysearch.cgi Program to query the database using a keyword search or a specific specimen identifier. mysql_search.cgi Program to query the database using MySQL statements. table_contents.cgi Program to display the contents of each table in the database. tma_construct.cgi Program to upload TMA design construct information from the Web. tma_result_input.cgi Program to upload TMA experiment protocol and results from the Web. unknown_path.cgi Program to upload pathology information from the Web for specimens where the diagnosis is unknown. [file 1471-2105-6-218-S1.gz › tmadb/tmadb_bmc_html/colo_path_report_format13.txt]

																											Local invasion			Peritoneal spread	Metastatic spread				Margins				Other pathology										Pathological staging										
block_specimen_id/LAB_no	Specimen_no/Patient_code	MP_no	block_specimen_id/LAB_no	Organ	disease_staus	treatment_with_drugs	Response to previous treatments	date_last seen	tumour_grade	D.O.B:  (yyyy-mm-dd)	Sex	 Hospital No	Date of Opn: (yyyy-mm-dd)	Specimen/operation	Site of tumor	"Pre-op radiotherapy (yes, no or not known)"	Notes	Rectal tumour (above/straddling/below)	Length of specimen (cm) 	Maximum tumour diameter (cm) 	Distance of tumour from nearest margin (cm)	Presence of tumour perforation (pT4) (yes or no)	Distance from dentate line (APR only) (cm)	Adenocarcinoma (yes or no)	 If No - Other	"Differentiation by prominant area (well/moderate, poor, undifferentiated)"	No Tumour (pT0) / Intramucosal (p TIs) / Submucosa (pT1)  / Muscularis propria (pT2)  / Beyond Muscularis propria (pT3) / Penetrates peritoneum or invades adjacent organs (pT4)	"If pT3 - maximum distance beyond (mm, measured macroscopically)"	If pT4 - which organ?	"Peritoneal spread (none, tumour cells on surface or tumour ulceration of serosa)"""	Number of nodes examined	(C2) Apical node +ve ~(yes or no)	Number of +ve nodes	Extramural vascular invasion	Liver metastases histologically present 	"Tumour involvement of: Doughnut (yes, no or N/A)"	"Proximal/Distal margin (yes, no or N/A)"	"Circumferential margin (rectal cancer only) (select yes if margin is < 1 mm, no or N/A)"	Histological measurement of distance from tumour to circumferential margin (mm) 	Adenoma(s) (yes or no)	adeno_number 	adeno_site	Synchronous carcinoma(s)  	number	site	FAP	ulcerative colitis	Crohn's disease	Other (specify)	Complete resection at all margins (yes or no)	DukesA/B/C1/C2	TNM staging pT (M0 = No distant mets M1 = Distant mets - if known)	TNM staging pN (M0 = No distant mets M1 = Distant mets - if known)	TNM staging pM (M0 = No distant mets M1 = Distant mets - if known)	Jass_no	SNOMED Code T	 SNOMED code M 	Date (yyyy-mm-dd) )	race
12032/01	52	167/3	H12032/01	descending and sigmoid colon	-	-	-	-	-	info n/a	info n/a	info n/a	15.08.01	Colon	descending and sigmoid colon	no	specimen block H used	above	40	5.5	2cm distal	-	-	Yes	-	mod diff	pT3	-	not applicable	no	n/a	-	0	-	-	no	no	-	3	no	-	-	no	-	-	-	-	-	-	unknown	DukesB	3	0	x	-	-	-	-	
3777/01	51	168/3	H3777/01	sigmoid colon	-	-	-	-	-	info n/a	info n/a	info n/a	12.03.01	Colon (sigmoid)	sigmoid colon	unknown	specimen block H used/Diverticular disease present		19	3	7cm	no	-	Yes	-	moderate	pT3	-	not applicable	no	n/a	no	0	No	-	-	-	-		no	-	-	no	-	-	-	-	-	diverticular disease	unknown	DukesB	3	0	x	-	-	-	-	
131/01	50	169/3	H131/01	caecum	-	-	-	-	-	info n/a	info n/a	info n/a	03.01.01	Colon (right hemicolectomy)	caecum	unknown	specimen block H used	-	18	-	4.5cm	yes	-	Yes	-	mod diff	pT4	-	appendix	-	n/a	no	0	No	-	-	no	-	-	no	-	-	no	-	-	-	-	-	-	unknown	DukesB	4	-	-	-	-	-	-	
17620/00	49	170/3	H17620/00	rectum	-	-	-	-	-	info n/a	info n/a	info n/a	29.11.00	Abdominoperineal resection	rectum	unknown	specimen block H used	below	30	6	1cm 	no	-	Yes	-	moderate	pT3	-	not applicable	-	n/a	-	0	No	-	-	no	no	1.5	no	-	-	no	-	-	-	-	-	-	unknown	DukesB	3	0	x	-	-	-	-	
10281/99	48	171/3	H10281/99	 right colon	-	-	-	-	-	info n/a	info n/a	info n/a	31.07.99	Colon (right hemicolectomy)	 right colon	unknown	specimen block H used	-	65	4	10.5cm distal	no	-	-	-	moderate	pT3	-	not applicable	no	n/a	no	0	No	-	-	U	-	U	no	-	-	no	-	-	no	no	no	-	unknown	DukesB	3	0	X	-	-	-	-	
2806/99	47	172/3	H2806/99	sigmoid colon	-	-	-	-	-	info n/a	info n/a	info n/a	26.02.99	Sigmoid Colon	sigmoid colon	unknown	specimen block H used	-	17	3.5	4cm distal	no	-	Yes	-	mod diff	pT3	-	not applicable	No	n/a	-	0	Yes	-	-	no	-	-	no	-	-	no	-	-	no	no	no	dilation at the proximal bowel	unknown	DukesB	3	0	X	-	-	-	-	
1767/99	46	173/3	1767/99	right colon	-	-	-	-	-	info n/a	info n/a	info n/a	26.03.99	Colon (right hemicolectomy)	right colon	unknown	-	-	47	3		no	-	Yes	-	moderate	pT3	-	not applicable	no	n/a	-	0	No		-	no	no	10	no	-	-	no	-	-	no	no	no	-	Yes	DukesB	3	0	x	-	-	-	-	
119/96	45	174/3	119/96	rectum/sigmoid colon	-	-	-	-	-	info n/a	info n/a	info n/a	08.01.96	Colon & descending colon	rectum/sigmoid colon	unknown	-	-	16	4.5	10mm	no	-	Yes	-	moderate	pT3	-	not applicable	no	n/a	-	0	No	-	-	no	-	-	no	-	-	no	-	-	no	no	no	-	-	DukesB	2	0	x	II	-	-	-	
17315/96	44	175/3	17315/96	colon	-	-	-	-	-	info n/a	info n/a	info n/a	28.08.96	Extended right hemicolectomy	colon	unlnown	"Ly0, V0"	-	45	"3.5, 5"	"6cm distal, 5cm from ileocaecal valve"	no	-	Yes	-	moderate	pT2	1	not applicable	no	n/a	-	0	No	-	-	no	-	-	no	-	-	no	-	-	no	no	no	-	unknown	DukesA	3	0	x	-	-	-	-	
18014/99	43	176/3	18014/99	sigmoid colon	-	-	-	-	-	info n/a	info n/a	info n/a	01.09.99	Colon	sigmoid colon	unknown	"Ly0, V0"	-	17	3.2	60mm distal	no	-	Yes	-	well	pT3	3	not applicable	no	n/a	no	0	No	-	no	no	-	-	No	-	-	no	-	-	No	No	No	-	yes	DukesB	3	0	X	-	-	-	-	
17586/96	42	177/3	17586/96	rectum	-	-	-	-	-	info n/a	info n/a	info n/a	19.12.96	Rectum	rectum	unknown		-	29	35	5mm	-	-	Yes	-	Mod diff	pT3	-	not applicable	no	n/a	no	2	Yes	-		no	no	-	yes	1	110mm from DRM	no	-	-	no	no	no	diverticular disease	unknown	DukesC1	3	1	x	-	-	-	-	
2333/97	41	178/3	2333/97	colon	-	-	-	-	-	info n/a	info n/a	info n/a	info n/a	Right Hemicolectomy	colon	unknown	tumour reaches to within 5mm of closest margin	-	52	3.5	8cm	-	-	Yes	-	moderate	pT3	-	not applicable	no	n/a	-	0	-	-	-	no	-	-	no	-	-	no	-	-	-	-	-	-	yes	DukesB	3	0	-	-	-	-	-	
4017/97	40	179/3	4017/97	caecum	-	-	-	-	-	info n/a	info n/a	info n/a	info n/a	Ceacum and Right mesacolon	caecum	unknown		-	26	2	-	no	-	-	-	poor	pT3	-	not applicable	no	n/a	-	2	-	-	-	-	-	-	-	-	-	-	-	-	-	-	-	-	unknown	DukesC1	-	-	-	-	-	-	-	
3859/01	39	180/3	3859/01	caecum-12cm from high tie	-	-	-	-	-	info n/a	info n/a	info n/a	info n/a	Right hemicolectomy	caecum-12cm from high tie	unknown	 Caecal tumour that shows foci  of extracellular mucin production. Necrosis is also seen.	-	36	3.7	12cm from high tie	no	-	Yes	-	moderate & poor	pT3	-	not applicable	no	n/a	-	0	No	-	-	-	-	-	no	-	-	no	-	-	no	no	no	-	unknown	DukesB	-	-	-	-	-	-	-	
4391/01	38	181/3	4391/01	colon	-	-	-	-	-	info n/a	info n/a	info n/a	info n/a	Rectosigmoid resection	colon	unknown		-	18	5	-	-	-	Yes	-	mod &poor	pT3	10	not applicable	no	n/a	-	0	No	-	-	no	-	-	no	-	-	no	-	-	no	no	no	-	unknown	DukesB	3	0	-	-	-	-	-
15248/00	37	182/3	15248/00	sigmoid colon	-	-	-	-	-	info n/a	info n/a	info n/a	info n/a	Sigmoid colectomy	sigmoid colon	unknown		-	18	4	3cm	-	-	Yes	-	moderate	pT3	-	not applicable	no	n/a	-	0	No	-	-	no	-	-	no	-	-	no	-	-	-	-	-	-	unknown	DukesB	02-Mar	0	X	-	-	-	-
15254/99	36	183/3	15254/99	caecum	-	-	-	-	-	info n/a	info n/a	info n/a	info n/a	Right Hemicolectomy	caecum	unknown	-	-	18		-	no	-	Yes	-	No	pT3	-	not applicable	no	n/a	-	0	-	-	-	-	no	-	yes	1	adanomatous type polyp- just distal to tumour	-	-	-	no	no	no	-	unknown	DukesB	-	-	-	-	-	-	-
86/00	35	184/3	86/00	rectum	-	-	-	-	-	info n/a	info n/a	info n/a	info n/a	Rectum	rectum			above	26	4.5	4cm	no	-	Yes	-	moderate	pT4	-	not applicable	yes	n/a	-	0	No	-	-	no	-	-	no	-	-	no	-	-	no	no	no	-	unknown	DukesB	4	0	-	-	-	-	-
3485/99	34	185/3	3485/99	colon	-	-	-	-	-	info n/a	info n/a	info n/a	info n/a	Left Hemicolectomy	colon	unknown		-	30	4.5	4cm	no	-	Yes	-	No	pT3	-	not applicable	no	n/a	-	0	-	-	-	no	no	-	no	-	-	no	-	-	no	no	no	-	unknown	DukesB	3	0	-	-	-	-	-
11707/95	33	186/3	11707/95	colon	-	-	-	-	-	info n/a	info n/a	info n/a	info n/a	Colon	colon	unknown		-	27	4	7cm	no	-	Yes	-	moderate	pT3	1	not applicable	no	n/a	-	0	no	-	no	no	no	-	no	-	-	no	-	-	-	-	-	-	unknown	DukesB	3	0	-	-	-	-	-
9912/95	32	187/3	9912/95	caecum	-	-	-	-	-	info n/a	info n/a	info n/a	info n/a	Right Hemicolectomy	caecum	unknown		-	25	2.5	-	no	-	-	-	moderate	pT3	-	not applicable	no	n/a	-	0	No	-	-	no	-	-	no	-	-	no	-	-	-	-	-	-	unknown	DukesB	3	0	-	-	-	-	-
13602/94	31	188/3	13602/94	rectum	-	-	-	-	-	info n/a	info n/a	info n/a	info n/a	Anterior resection	rectum	unknown		-	35	5	2cm	no	-	Yes	-	moderate	pT3	-	not applicable	no	n/a	-	0	No	-	no	no	-	-	no	-	-	no	-	-	-	-	-	-	unknown	DukesB	-	-	-	-	-	-	-
740/02	30	189/3	740/02	ascending colon	-	-	-	-	-	info n/a	info n/a	info n/a	info n/a	"small bowel, caecum, appendix, colon"	ascending colon	unknown	"Tumour has pushing rather than infiltrating growth margin. There is considerable fibrosis around the tumour, and a brisk chronic inflammatory cell infiltrate is also present."	-	40	6	95mm	no	-	Yes	-	moderate	pT3	2	not applicable	no	n/a	no	0	No	-	-	-	-	-	no	-	-	no	-	-	-	-	-	-	unknown	DukesB	3	0	X	-	-	-	-
690/02	29	190/3	690/02	sigmoid colon	-	-	-	-	-	info n/a	info n/a	info n/a	info n/a	sigmiod colon	sigmoid colon	unknown	-	-	20	5	25mm	no	-	yes	-	moderate	pT3	5	not applicable	no	n/a	no	0	No	-	-	no	-	-	no	-	-	no	-	-	no	no	no	-	unknown	DukesB	3	0	x	-	-	-	-
