# Supplementary material for: TmaDB: a repository for tissue microarray data
Source: BMC Bioinformatics. 2005 Sep 1;6:218. doi: 10.1186/1471-2105-6-218 (PMC1215475; doi:10.1186/1471-2105-6-218)
Supplement: Additional File 1 — This compressed (gz) file contains two directories tmadb_bmc_html and tmadb_bmc and two files, create_tmadb.txt and a README file which can be extracted using gunzip software. The create_tmadb.txt file contains all the MySQL create commands for creating tables contained in the database. The README file provides instructions to help the user install the software. The tmadb_bmc_html directory contains html, xml and text files required for interfacing with the cgi programs. The tmadb_bmc directory contains ten files, nine files with the extension cgi and a file named config.pl. config.pl Contains variables that require modification during installation. colo_form_input.cgi Program to upload colorectal pathology information from the Web form. colo_path_input.cgi Program to upload colorectal pathology information from the Web. core_path.cgi Program to upload specific information relating to each core from the Web. keysearch.cgi Program to query the database using a keyword search or a specific specimen identifier. mysql_search.cgi Program to query the database using MySQL statements. table_contents.cgi Program to display the contents of each table in the database. tma_construct.cgi Program to upload TMA design construct information from the Web. tma_result_input.cgi Program to upload TMA experiment protocol and results from the Web. unknown_path.cgi Program to upload pathology information from the Web for specimens where the diagnosis is unknown. [file 1471-2105-6-218-S1.gz › tmadb/tmadb_bmc_html/core_template.txt]

Specimen_id	Core_organism	Tissue_origin	Donor_block_drill_site	Drill_site_diagnosis	Anatomic_site	Quality_of_core	Comments
N-855/99	-	-	-	-	-	-	-
T-855/99	-	-	-	-	-	-	-
N-853/99	-	-	-	-	-	-	-
T-853/99	-	-	-	-	-	-	-
N-852/99	-	-	-	-	-	-	-
T-852/99	-	-	-	-	-	-	-
N-192/00	-	-	-	-	-	-	-
T-192/00	-	-	-	-	-	-	-
N-1011/99	-	-	-	-	-	-	-
T-1011/99	-	-	-	-	-	-	-
N-989/99	-	-	-	-	-	-	-
T-989/99	-	-	-	-	-	-	-
N-988/99	-	-	-	-	-	-	-
T-988/99	-	-	-	-	-	-	-
N-683/97	-	-	-	-	-	-	-
T-683/97	-	-	-	-	-	-	-
N-681/97	-	-	-	-	-	-	-
T-681/97	-	-	-	-	-	-	-
N-652/97	-	-	-	-	-	-	-
T-1011/99	-	-	-	-	-	-	-
N-200/00	-	-	-	-	-	-	-
T-200/00	-	-	-	-	-	-	-
N-199/00	-	-	-	-	-	-	-
T-199/00	-	-	-	-	-	-	-
N-838/97	-	-	-	-	-	-	-
T-838/97	-	-	-	-	-	-	-
N-748/97	-	-	-	-	-	-	-
T-748/97	-	-	-	-	-	-	-
N-720/97	-	-	-	-	-	-	-
T-720/97	-	-	-	-	-	-	-
N-719/97	-	-	-	-	-	-	-
T-719/97	-	-	-	-	-	-	-
N-718/97	-	-	-	-	-	-	-
T-718/97	-	-	-	-	-	-	-
N-717/97	-	-	-	-	-	-	-
T-717/97	-	-	-	-	-	-	-
N-909/97	-	-	-	-	-	-	-
T-909/97	-	-	-	-	-	-	-
N-908/97	-	-	-	-	-	-	-
T-908/97	-	-	-	-	-	-	-
N-906/97	-	-	-	-	-	-	-
T-906/97	-	-	-	-	-	-	-
N-905/97	-	-	-	-	-	-	-
T-905/97	-	-	-	-	-	-	-
N-642/98	-	-	-	-	-	-	-
T-642/98	-	-	-	-	-	-	-
N-641/98	-	-	-	-	-	-	-
T-641/98	-	-	-	-	-	-	-
N-640/98	-	-	-	-	-	-	-
T-640/98	-	-	-	-	-	-	-
N-639/98	-	-	-	-	-	-	-
T-639/98	-	-	-	-	-	-	-
N-1060/97	-	-	-	-	-	-	-
T-1060/97	-	-	-	-	-	-	-
N-1059/97	-	-	-	-	-	-	-
T-1059/97	-	-	-	-	-	-	-
N-1058/97	-	-	-	-	-	-	-
T-1058/97	-	-	-	-	-	-	-
N-1057/97	-	-	-	-	-	-	-
T-1057/97	-	-	-	-	-	-	-
N-196/00	-	-	-	-	-	-	-
T-196/00	-	-	-	-	-	-	-
N-195/00	-	-	-	-	-	-	-
T-195/00	-	-	-	-	-	-	-
N-194/00	-	-	-	-	-	-	-
T-194/00	-	-	-	-	-	-	-
N-934/99	-	-	-	-	-	-	-
T-934/99	-	-	-	-	-	-	-
N-930/99	-	-	-	-	-	-	-
T-930/99	-	-	-	-	-	-	-
N-715/97	-	-	-	-	-	-	-
T-715/97	-	-	-	-	-	-	-
N-684/97	-	-	-	-	-	-	-
T-684/97	-	-	-	-	-	-	-
N-1428/98	-	-	-	-	-	-	-
T-1428/98	-	-	-	-	-	-	-
N-1287/98	-	-	-	-	-	-	-
T-1287/98	-	-	-	-	-	-	-
N-1176/98	-	-	-	-	-	-	-
T-1176/98	-	-	-	-	-	-	-
