# Supplementary material for: TmaDB: a repository for tissue microarray data
Source: BMC Bioinformatics. 2005 Sep 1;6:218. doi: 10.1186/1471-2105-6-218 (PMC1215475; doi:10.1186/1471-2105-6-218)
Supplement: Additional File 1 — This compressed (gz) file contains two directories tmadb_bmc_html and tmadb_bmc and two files, create_tmadb.txt and a README file which can be extracted using gunzip software. The create_tmadb.txt file contains all the MySQL create commands for creating tables contained in the database. The README file provides instructions to help the user install the software. The tmadb_bmc_html directory contains html, xml and text files required for interfacing with the cgi programs. The tmadb_bmc directory contains ten files, nine files with the extension cgi and a file named config.pl. config.pl Contains variables that require modification during installation. colo_form_input.cgi Program to upload colorectal pathology information from the Web form. colo_path_input.cgi Program to upload colorectal pathology information from the Web. core_path.cgi Program to upload specific information relating to each core from the Web. keysearch.cgi Program to query the database using a keyword search or a specific specimen identifier. mysql_search.cgi Program to query the database using MySQL statements. table_contents.cgi Program to display the contents of each table in the database. tma_construct.cgi Program to upload TMA design construct information from the Web. tma_result_input.cgi Program to upload TMA experiment protocol and results from the Web. unknown_path.cgi Program to upload pathology information from the Web for specimens where the diagnosis is unknown. [file 1471-2105-6-218-S1.gz › tmadb/tmadb_bmc_html/tma_construct.txt]

TMA_id=AY 	Date=09/02	 Name_of creator=Dave Robinson	 Number of cores=77,7,11 	Core_size=0.6mm 	Core_spacing=3.5mm,1.5mm
TMA_construction_comments=none
TMA_block_storage= freezer x, shelf y	TMA_status=exhausted 	Date_last_updated=yymmdd	Name_of_person=lastname,firstname,middle initials
N-855/99	T-855/99 	N-853/99	T-853/99	N-852/99	T-852/99	BLANK
N-192/00	T-192/00	N-1011/99	T-1011/99	N-989/99	T-989/99	N-988/99
N-683/97	T-683/97	N-681/97	T-681/97	N-293/97	T-293/97	N-652/97
N-200/00	T-200/00	N-199/00 	T-199/00	N-838/97	T-838/97	N-748/97
N-720/97	T-720/97	N-719/97	T-719/97	N-718/97	T-718/97	N-717/97
N-909/97 	T-909/97	N-908/97	T-908/97	N-906/97	T-906/97	N-905/97
BLANK 	T-642/98	N-641/98	T-641/98 	N-640/98	T-640/98	N-639/98
BLANK 	T-1060/97	BLANK	T-1059/97	N-1058/97	T-1058/97	N-1057/97
N-196/00 	T-196/00	N-195/00	T-195/00	N-194/00	T-194/99	BLANK
N-934/99 	T-934/99	N-930/99 	T-930/99	N-715/97	T-715/97	N-684/97
N-1428/98	T-1428/98	N-1287/98	T-1287/98	N-1176/98	T-1176/98	BLANK
