# Supplementary material for: TmaDB: a repository for tissue microarray data
Source: BMC Bioinformatics. 2005 Sep 1;6:218. doi: 10.1186/1471-2105-6-218 (PMC1215475; doi:10.1186/1471-2105-6-218)
Supplement: Additional File 1 — This compressed (gz) file contains two directories tmadb_bmc_html and tmadb_bmc and two files, create_tmadb.txt and a README file which can be extracted using gunzip software. The create_tmadb.txt file contains all the MySQL create commands for creating tables contained in the database. The README file provides instructions to help the user install the software. The tmadb_bmc_html directory contains html, xml and text files required for interfacing with the cgi programs. The tmadb_bmc directory contains ten files, nine files with the extension cgi and a file named config.pl. config.pl Contains variables that require modification during installation. colo_form_input.cgi Program to upload colorectal pathology information from the Web form. colo_path_input.cgi Program to upload colorectal pathology information from the Web. core_path.cgi Program to upload specific information relating to each core from the Web. keysearch.cgi Program to query the database using a keyword search or a specific specimen identifier. mysql_search.cgi Program to query the database using MySQL statements. table_contents.cgi Program to display the contents of each table in the database. tma_construct.cgi Program to upload TMA design construct information from the Web. tma_result_input.cgi Program to upload TMA experiment protocol and results from the Web. unknown_path.cgi Program to upload pathology information from the Web for specimens where the diagnosis is unknown. [file 1471-2105-6-218-S1.gz › tmadb/tmadb_bmc_html/xml/colo_path_schema.xsd]

<?xml version="1.0" encoding="ISO-8859-1"?>
<xs:schema xmlns:xs="http://www.w3.org/2001/XMLSchema">
<xs:element name="histo">
	<xs:element name="tma">
		<xs:element name="header">
			<xs:element name="title" type="xs:string"/>
		</xs:element>
		<xs:element name="block">
			<xs:element name="person">
			<xs:element name="D.O.B" type="date"/>
			<xs:element name="Age" type="string"/> 
			<xs:element name="sex" type="string"/> 
			<xs:element name="hospital_no" type="anyType"/> 
			<xs:element name="date_of_opn" type="date"/> 
			<xs:element name="specimen_no" type="anyType"/> 
			</xs:element>

			<xs:element name="gross_description">
			<xs:element name="site_of_tumor" type="string"/> 
			<xs:element name="pre-op_radiotherapy">
				<xs:complexType mixed="true">
				<xs:choice>
				<xs:element name="yes"/>
				<xs:element name="no"/>
				<xs:elemant name="not known"/>
				</xs:choice>
				</xs:complexType>
			</xs:element> 
			<xs:element name="rectal_tumour">
				<xs:complexType mixed="true">
                                <xs:choice>
				<xs:element name="above"/>
				<xs:element name="straddling"/>
				<xs:element name="below"/>
				</xs:choice>
                                </xs:complexType>
                        </xs:element>
			<xs:element name="length_of_specimen" type="xs:string"/> 
			<xs:element name="maximum_tumour_diameter" type="xs:string"/> 
			<xs:element name="distance_of_tumour_from_nearest_margin" type="xs:string"/> 
			<xs:element name="presence_of_tumour_perforation_pT4">			
				<xs:complexType mixed="true">
				<xs:choice>
				<xs:element name="yes"/>
				<xs:element name="no"/>
				</xs:choice>
				</xs:complexType>
			</xs:element>
			<xs:element name="distance_from_dentate_line_APR_only" type="xs:string"/> 
			</xs:element>

			<xs:element name="histology">
			<xs:element name="adenocarcinoma">
				<xs:complexType mixed="true">
				<xs:choice>
                                <xs:element name="yes"/>
                                <xs:element name="no"/>
                                </xs:choice>
                                </xs:complexType>
                        </xs:element>
			<xs:element name="if_no-other" type="string"/> 
			<xs:element name="differentiation_by_prominant_area">
				<xs:complexType mixed="true">
                                <xs:choice>
                                <xs:element name="well_or_moderate"/>
				<xs:element name="poor"/>
				<xs:element name="undifferentiated"/>
				</xs:choice>
                                </xs:complexType>
			</xs:element>
			</xs:element>
			<xs:element name="local_invasion">
				<xs:complexType mixed="true">
				<xs:choice>
				<xs:element name="pT0"/>
				<xs:element name="pT1"/>
				<xs:element name="pT2"/>
				<xs:element name="pT3"/>
				<xs:element name="pT4"/>
				</xs:choice>
                                </xs:complexType>
                        </xs:element>
			<xs:element name="if_pT3-maximum_distance_beyond" type="xs:string"/> 
			<xs:element name="if_pT4-which_organ" type="string"/>
			<xs:element name="peritoneal_spread"> 
				<xs:complexType mixed="true">
                                <xs:choice>
                                <xs:element name="none"/>
				<xs:element name="tumour cells on surface or tumour ulceration of sarosa"/>
                                </xs:choice>
				</xs:complexType>
			</xs:element>

			<xs:element name="metastatic_spread">
			<xs:element name="number_of_nodes_examined" type="xs:string"/> 
			<xs:element name="number_of_+ve_nodes" type="xs:string"/> 
			<xs:element name="C2_Apical_node_+ve">
				<xs:complexType mixed="true">
                                <xs:choice>
                                <xs:element name="yes"/>
				<xs:element name="no"/>
				</xs:choice>
                                </xs:complexType>
                        </xs:element>
			<xs:element name="extramural_vascular_invasion">
				<xs:complexType mixed="true">
                                <xs:choice>
                                <xs:element name="yes"/>
                                <xs:element name="no"/>
                                </xs:choice>
                                </xs:complexType>
                        </xs:element>
 
			<xs:element name="liver_metastases_histologically_present"> 
				<xs:complexType mixed="true">
                                <xs:choice>
                                <xs:element name="yes"/>
                                <xs:element name="no"/>
				<xs:element name="na"/>
				</xs:choice>
                                </xs:complexType>
                        </xs:element>
			</xs:element>			
			
			<xs:element name="margin">
			<xs:element name="tumour_involvement_of_doughnut">
				<xs:complexType mixed="true">
                                <xs:choice>
				<xs:element name="yes"/>
                                <xs:element name="no"/>
                                <xs:element name="na"/>
                                </xs:choice>
                                </xs:complexType>
                        </xs:element>

			<xs:element name="proximal_distal_margin">
				<xs:complexType mixed="true">
                                <xs:choice>
                                <xs:element name="yes"/>
                                <xs:element name="no"/>
                                <xs:element name="na"/>
                                </xs:choice>
                                </xs:complexType>
                        </xs:element>

			<xs:element name="circumferential_margin_rectal_cancer_only">
				<xs:complexType mixed="true">
                                <xs:choice>
                                <xs:element name="yes"/>
                                <xs:element name="no"/>
                                <xs:element name="na"/>
                                </xs:choice>
                                </xs:complexType>
                        </xs:element>
 
			<xs:element name="histological_measurement_of_distance_from_tumour_to_circumferential_margin" type="xs:string"/> 
			</xs:element>

			<xs:element name="other_pathology">
			<xs:element name="adenomas">
				<xs:complexType mixed="true">
                                <xs:choice>
                                <xs:element name="yes"/>
                                <xs:element name="no"/>
				</xs:choice>
                                </xs:complexType>
                        </xs:element>

 
			<xs:element name="ad_number" type="xs:string"/> 
			<xs:element name="ad_site" type="xs:string"/> 
			<xs:element name="synchronous_carcinomas">
				<xs:complexType mixed="true">
                                <xs:choice>
                                <xs:element name="yes"/>
                                <xs:element name="no"/>
                                </xs:choice>
                                </xs:complexType>
                        </xs:element>
 
			<xs:element name="syn_number" type="xs:string"/>
        		<xs:element name="syn_site" type="xs:string"/> 
			<xs:element name="familial_adenomatous_polyposis">
				<xs:complexType mixed="true">
                                <xs:choice>
                                <xs:element name="yes"/>
                                <xs:element name="no"/>
                                </xs:choice>
                                </xs:complexType>
                        </xs:element>
 
			<xs:element name="ulcerative_colitis">
				<xs:complexType mixed="true">
                                <xs:choice>
                                <xs:element name="yes"/>
                                <xs:element name="no"/>
                                </xs:choice>
                                </xs:complexType>
                        </xs:element>
 
			<xs:element name="crohns_disease">
				<xs:complexType mixed="true">
                                <xs:choice>
                                <xs:element name="yes"/>
                                <xs:element name="no"/>
                                </xs:choice>
                                </xs:complexType>
                        </xs:element>

			<xs:element name="other_specify" type="xs:string"/> 
			</xs:element>

			<xs:element name="pathological_staging">
			<xs:element name="complete_resection_at_all_margins">
				<xs:complexType mixed="true">
                                <xs:choice>
                                <xs:element name="yes"/>
                                <xs:element name="no"/>
                                </xs:choice>
                                </xs:complexType>
                        </xs:element>
 
			<xs:element name="TNM_staging_pT" type="xs:string"/> 
			<xs:element name="pN" type="xs:string"/> 
			<xs:element name="pM" type="xs:string"/> 
			<xs:element name="dukes_staging">
				<xs:complexType mixed="true">
                                <xs:choice>
                                <xs:element name="DukesA"/>
				<xs:element name="DukesB"/>
				<xs:element name="DukesC"/>
				<xs:element name="DukesD"/>
				</xs:choice>
                                </xs:complexType>
                        </xs:element>

			<xs:element name="jass_number" type="xs:string"/> 
			<xs:element name="SNOMED_Code_T" type="xs:string"/> 
			<xs:element name="SNOMED_Code_M" type="xs:string"/> 
			<xs:element name="date" type="date"/> 
			</xs:element>

			<xs:element name="other_information">
			<xs:element name="age" type="xs:string"/> 
			<xs:element name="tumour_grade" type="xs:string"/> 
			<xs:element name="date_last_seen_patient" type="date"/> 
			<xs:element name="previous_treatments_with_drugs" type="string"/> 
			<xs:element name="response_to_previous_treatments" type="string"/> 
			<xs:element name="aditional_notes" type="string"/> 
			<xs:element name="other_commnets" type="string"/> 
			<xs:element name="email_address" type="string"/> 
			</xs:element>
			
			<xs:element name="slide">
			<xs:element name="core">
			</xs:element>
			</xs:element>
	</xs:element>
</xs:element>
</xs:element>
</xs:schema>
