# Supplementary material for: TmaDB: a repository for tissue microarray data
Source: BMC Bioinformatics. 2005 Sep 1;6:218. doi: 10.1186/1471-2105-6-218 (PMC1215475; doi:10.1186/1471-2105-6-218)
Supplement: Additional File 1 — This compressed (gz) file contains two directories tmadb_bmc_html and tmadb_bmc and two files, create_tmadb.txt and a README file which can be extracted using gunzip software. The create_tmadb.txt file contains all the MySQL create commands for creating tables contained in the database. The README file provides instructions to help the user install the software. The tmadb_bmc_html directory contains html, xml and text files required for interfacing with the cgi programs. The tmadb_bmc directory contains ten files, nine files with the extension cgi and a file named config.pl. config.pl Contains variables that require modification during installation. colo_form_input.cgi Program to upload colorectal pathology information from the Web form. colo_path_input.cgi Program to upload colorectal pathology information from the Web. core_path.cgi Program to upload specific information relating to each core from the Web. keysearch.cgi Program to query the database using a keyword search or a specific specimen identifier. mysql_search.cgi Program to query the database using MySQL statements. table_contents.cgi Program to display the contents of each table in the database. tma_construct.cgi Program to upload TMA design construct information from the Web. tma_result_input.cgi Program to upload TMA experiment protocol and results from the Web. unknown_path.cgi Program to upload pathology information from the Web for specimens where the diagnosis is unknown. [file 1471-2105-6-218-S1.gz › tmadb/tmadb_bmc_html/xml/experiment_schema_old.xsd]

<?xml version="1.0" encoding="UTF-8"?>
<xs:schema xmlns:xs="http://www.w3.org/2001/XMLSchema">
<xs:element name="histo">
        <xs:element name="tma">
                <xs:element name="header">
                        <xs:element name="title" type="string"/>
                </xs:element>
                <xs:element name="block">
		<xs:element name="slide">
			<xs:element name="experiment_title" type="string"/>
                        <xs:element name="tma_id" type="string"/> 
                        <xs:element name="tma_image_filename" type="string"/> 
                        <xs:element name="slide_cut_date" type="date"/> 
                        <xs:element name="section_thickness" type="string"/> 
                        <xs:element name="slide_sectioning_protocol" type="string"/> 
                        <xs:element name="name_of_antibody_stain" type="string"/> 
                        <xs:element name="date_of_experiment" type="date"/> 
                        <xs:element name="name_of_experimentor" type="string"/> 
                        <xs:element name="experiment_protocol" type="string"/> 
                        <xs:element name="comments" type="string"/> 
			</xs:element>
                <xs:element name="core">
			<xs:element name="core_result">
                                <xs:element name="specimen_id" type="anyType"/> 
                                <xs:element name="method_of_reading_data" type="string"/> 
                                <xs:element name="names_of_individuals_reading_results" type="string"/>
                                <xs:element name="notes" type="string"/> 
                                <xs:element name="number_of_cells_counted" type="anyType"/> 
                                <xs:element name="number_of_nuclei_counted" type="anyType"/> 
                                <xs:element name="intensity_of_staining" type="anyType"/> 
                                <xs:element name="percent_tissue_staining" type="anyType"/> 
                                <xs:element name="compartment_staining" type="anyType"/> 
                                <xs:element name="staining_pattern" type="string"/> 
                                <xs:element name="other_comments" type="string"/> 
                                <xs:element name="core_image_filename" type="string"/> 
                                <xs:element name="image_format" type="string"/> 
				<xs:element name="image_magnification" type="string"/> 
                                <xs:element name="other_comments_on_images" type="string"/> 
				</xs:element>
			
		</xs:element>
                </xs:element>
                </xs:element>
        </xs:element>

</xs:element>
</xs:schema>


<?xml version="1.0" encoding="UTF-8"?>
<histo>
	<tma>
		<header> 
			<title> TMA experiment and results </title>
		</header>
		<block>
		<slide>
			<experiment_title> </experiment_title>
			<tma_id> </tma_id>
			<tma_image_filename> </tma_image_filename>
			<slide_cut_date> </slide_cut_date>
			<section_thickness> </section_thickness>
			<slide_sectioning_protocol> </slide_sectioning_protocol>
			<name_of_antibody_stain> </name_of_antibody_stain>
			<date_of_experiment> </date_of_experiment>
			<name_of_experimentor> </name_of_experimentor>
			<experiment_protocol> </experiment_protocol>
			<comments> </comments>
			
		<core>
			<core_result>
				<specimen_id> </specimen_id>
				<method_of_reading_data> </method_of_reading_data>
				<names_of_individuals_reading_results> </names_of_individuals_reading_results>
				<notes> </notes>
				<number_of_cells_counted> </number_of_cells_counted>
				<number_of_nuclei_counted> </number_of_nuclei_counted>
				<intensity_of_staining> </intensity_of_staining>
				<percent_tissue_staining> </percent_tissue_staining>
				<compartment_staining> </compartment_staining>
				<staining_pattern> </staining_pattern>
				<core_result> </core_result>
				<other_comments> </other_comments>
				<core_image_filename> </core_image_filename>
				<image_format> </image_format>
				<image_magnification> </image_magnification>
				<other_comments_on_images> </other_comments_on_images>
			</core_result>
		</core>
		</slide>
		</block>
	</tma>

</histo>
