# Supplementary material for: TmaDB: a repository for tissue microarray data
Source: BMC Bioinformatics. 2005 Sep 1;6:218. doi: 10.1186/1471-2105-6-218 (PMC1215475; doi:10.1186/1471-2105-6-218)
Supplement: Additional File 1 — This compressed (gz) file contains two directories tmadb_bmc_html and tmadb_bmc and two files, create_tmadb.txt and a README file which can be extracted using gunzip software. The create_tmadb.txt file contains all the MySQL create commands for creating tables contained in the database. The README file provides instructions to help the user install the software. The tmadb_bmc_html directory contains html, xml and text files required for interfacing with the cgi programs. The tmadb_bmc directory contains ten files, nine files with the extension cgi and a file named config.pl. config.pl Contains variables that require modification during installation. colo_form_input.cgi Program to upload colorectal pathology information from the Web form. colo_path_input.cgi Program to upload colorectal pathology information from the Web. core_path.cgi Program to upload specific information relating to each core from the Web. keysearch.cgi Program to query the database using a keyword search or a specific specimen identifier. mysql_search.cgi Program to query the database using MySQL statements. table_contents.cgi Program to display the contents of each table in the database. tma_construct.cgi Program to upload TMA design construct information from the Web. tma_result_input.cgi Program to upload TMA experiment protocol and results from the Web. unknown_path.cgi Program to upload pathology information from the Web for specimens where the diagnosis is unknown. [file 1471-2105-6-218-S1.gz › tmadb/tmadb_bmc_html/xml/path_unkown_schema.xsd]

<?xml version="1.0" encoding="UTF-8"?>
<xs:schema xmlns:xs="http://www.w3.org/2001/XMLSchema">
<xs:element name="histo">
        <xs:element name="tma">
                <xs:element name="header">
                        <xs:element name="title" type="string"/>
                </xs:element>
                <xs:element name="block">
			<xs:element name="path_report">
				<xs:element name="patient_no_specimen_no" type="string"/>
				<xs:element name="patient_code" type="string"/>
				<xs:element name="block_specimen_id_LAB_no" type="string"/>
				<xs:element name="mp_no_other_nos" type="string"/>
				<xs:element name="disease_status" type="string"/>
				<xs:element name="treatment_with_drugs_previous_chemo" type="string"/>
				<xs:element name="response_to_previous_treatments" type="string"/>
				<xs:element name="date_last seen" type="string"/>
				<xs:element name="tumour_grade" type="string"/>
				<xs:element name="date_of_birth" type="string"/>
				<xs:element name="age" type="string"/>
				<xs:element name="sex" type="string"/>
				<xs:element name="hospital_no" type="string"/>
				<xs:element name="date_of_opn" type="string"/>
				<xs:element name="specimen_operation" type="string"/>
				<xs:element name="site_of_tumour" type="string"/>
				<xs:element name="pre-op_radiotherapy" type="string"/>
				<xs:element name="notes" type="string"/>
			</xs:element>
		<xs:element name="slide">
                <xs:element name="core">
                </xs:element>
                </xs:element>
                </xs:element>
        </xs:element>

</xs:element>
</xs:schema>
