# Supplementary material for: TmaDB: a repository for tissue microarray data
Source: BMC Bioinformatics. 2005 Sep 1;6:218. doi: 10.1186/1471-2105-6-218 (PMC1215475; doi:10.1186/1471-2105-6-218)
Supplement: Additional File 1 — This compressed (gz) file contains two directories tmadb_bmc_html and tmadb_bmc and two files, create_tmadb.txt and a README file which can be extracted using gunzip software. The create_tmadb.txt file contains all the MySQL create commands for creating tables contained in the database. The README file provides instructions to help the user install the software. The tmadb_bmc_html directory contains html, xml and text files required for interfacing with the cgi programs. The tmadb_bmc directory contains ten files, nine files with the extension cgi and a file named config.pl. config.pl Contains variables that require modification during installation. colo_form_input.cgi Program to upload colorectal pathology information from the Web form. colo_path_input.cgi Program to upload colorectal pathology information from the Web. core_path.cgi Program to upload specific information relating to each core from the Web. keysearch.cgi Program to query the database using a keyword search or a specific specimen identifier. mysql_search.cgi Program to query the database using MySQL statements. table_contents.cgi Program to display the contents of each table in the database. tma_construct.cgi Program to upload TMA design construct information from the Web. tma_result_input.cgi Program to upload TMA experiment protocol and results from the Web. unknown_path.cgi Program to upload pathology information from the Web for specimens where the diagnosis is unknown. [file 1471-2105-6-218-S1.gz › tmadb/tmadb_bmc_html/xml/tma_construct_schema.xsd]

<?xml version="1.0" encoding="UTF-8"?>
<xs:schema xmlns:xsd="http://www.w3.org/2001/XMLSchema">
<xs:element name="histo">
	<xs:element name="tma">
		<xs:element name="header"> 
			<xs:element name="title" type="string"/> 
		</xs:element>
		<xs:element name="block">
			<xs:element name="tma_id" type="string"/> 
			<xs:element name="date_created" type="date"/> 
			<xs:element name="name_of creator" type="string"/> 
			<xs:element name="number_of_cores" type="string"/>
			<xs:element name="core_size" type="string"/>
			<xs:element name="core_spacing" type="string"/> 
			<xs:element name="tma_construction_comments" type="string"/> 
			<xs:element name="tma_block_storage" type="string"/> 
			<xs:element name="tma_status" type="string"/> 
			<xs:element name="date_last_updated" type="date"/> 
			<xs:element name="name_of_person" type="string"/> 
		<xs:element name="slide">
		<xs:element name="core">
			<xs:element name="core_ids" type="string"/> 
		</xs:element>
		</xs:element>
		</xs:element>
	</xs:element>

</xs:element>
</xs:schema>
