# Supplementary material for: TmaDB: a repository for tissue microarray data
Source: BMC Bioinformatics. 2005 Sep 1;6:218. doi: 10.1186/1471-2105-6-218 (PMC1215475; doi:10.1186/1471-2105-6-218)
Supplement: Additional File 1 — This compressed (gz) file contains two directories tmadb_bmc_html and tmadb_bmc and two files, create_tmadb.txt and a README file which can be extracted using gunzip software. The create_tmadb.txt file contains all the MySQL create commands for creating tables contained in the database. The README file provides instructions to help the user install the software. The tmadb_bmc_html directory contains html, xml and text files required for interfacing with the cgi programs. The tmadb_bmc directory contains ten files, nine files with the extension cgi and a file named config.pl. config.pl Contains variables that require modification during installation. colo_form_input.cgi Program to upload colorectal pathology information from the Web form. colo_path_input.cgi Program to upload colorectal pathology information from the Web. core_path.cgi Program to upload specific information relating to each core from the Web. keysearch.cgi Program to query the database using a keyword search or a specific specimen identifier. mysql_search.cgi Program to query the database using MySQL statements. table_contents.cgi Program to display the contents of each table in the database. tma_construct.cgi Program to upload TMA design construct information from the Web. tma_result_input.cgi Program to upload TMA experiment protocol and results from the Web. unknown_path.cgi Program to upload pathology information from the Web for specimens where the diagnosis is unknown. [file 1471-2105-6-218-S1.gz › tmadb/create_tmadb.txt]

CREATE TABLE patient
(
	patient_id INT NOT NULL AUTO_INCREMENT,
	specimen_nos VARCHAR (250),
	gender CHAR (20),
	race VARCHAR (40),
	birthdate DATE,
	survival_data VARCHAR (45),
	other_ids VARCHAR (195), 
	PRIMARY KEY  (patient_id)
);


CREATE TABLE block
(
	block_id INT NOT NULL AUTO_INCREMENT,
	path_report_id INT NOT NULL,
	block_specimen_id VARCHAR (30),
	other_identifiers VARCHAR (200),
	block_number VARCHAR (10),
	organism VARCHAR (100),
	tissue VARCHAR(25),
	material_embedded_in VARCHAR (20),
	related_blocks VARCHAR (100),
	number_cores_taken INT,
 	block_storage VARCHAR (50),
	block_status VARCHAR (15),
	date_last_updated DATE,
	block_diagnosis VARCHAR (200),
	tissue_origin VARCHAR (200),
	tissue_fixative VARCHAR (200),
	tissue_protocol TEXT,
	other_comments TEXT,
	PRIMARY KEY  (block_id)
	
);


CREATE TABLE tma
(
	tma_id INT NOT NULL AUTO_INCREMENT,
	other_tma_identifiers VARCHAR (30),
	tma_created_by VARCHAR (20),
	tma_creation_date DATE,
	total_number_of_cores INT,
	core_size FLOAT,
	core_spacing_width FLOAT,
	core_spacing_height FLOAT,
	tma_construction_comments VARCHAR (200),
	tma_storage VARCHAR (200),
	tma_status VARCHAR (250),
	date_last_updated DATE,
	name_last_updated VARCHAR (50),
	PRIMARY KEY  (tma_id)	
);

CREATE TABLE tma_experiment 
(
	exp_id INT NOT NULL AUTO_INCREMENT,
	tma_id INT NOT NULL,
	tma_title VARCHAR (100),
	slide_cut_date DATE,
	slide_section_thickness FLOAT,
	stain VARCHAR (50),
	stain_manufacturers_detail VARCHAR (230),
	sectioning_protocol TEXT,
	experimental_protocol TEXT,
	tma_image_filename LONGBLOB,
	comments TEXT,
	author VARCHAR (30),
	date DATE,
	PRIMARY KEY  (exp_id)	
);


CREATE TABLE core_info
(
	core_id INT NOT NULL AUTO_INCREMENT,
	tma_id INT NOT NULL,
	X_coordinate INT NOT NULL,
	Y_coordinate INT  NOT NULL,
	block_id INT NOT NULL,
	confirmed_tissue_diagnosis VARCHAR (30),
	donor_block_drill_site VARCHAR (120),
	drill_site_diagnosis VARCHAR (130),
	anatomic_site VARCHAR (200),
 	quality_of_core VARCHAR (150),	
	comment TEXT,
	PRIMARY KEY  (core_id)
);

CREATE TABLE core_expt_result
(
	core_res_id INT NOT NULL AUTO_INCREMENT,
	exp_id INT NOT NULL,
	core_id INT NOT NULL,
        tma_id INT NOT NULL,
	method_of_reading_result TEXT,
        names_of_people_scoring_slides VARCHAR (250),
	number_of_cells_counted VARCHAR (250),
        number_of_nuclei_counted VARCHAR (250),
        intensity_of_staining VARCHAR (150),
        percentage_tissue_staining VARCHAR (150),
        compartment_staining VARCHAR (150),
        staining_pattern VARCHAR (200),
        core_results TEXT,
        image_format VARCHAR (30),
        image_magnification VARCHAR (150),
	core_image_filename VARCHAR (300),
	note TEXT,
	PRIMARY KEY  (core_res_id)

);


CREATE TABLE whole_tissue_section
(
        whole_section_id INT NOT NULL AUTO_INCREMENT,
        block_id INT NOT NULL,
        slide_number VARCHAR (10),
        test_category VARCHAR (20),
        experimental_protocol TEXT,
        results TEXT,
        image_filename LONGBLOB,
        author  VARCHAR (30),
        date_of_experiment DATE,
        slide_storage VARCHAR (30),
        section_thickness FLOAT,
        slide_cut_date DATE,
	PRIMARY KEY (whole_section_id)
);

CREATE TABLE path_report
(
        path_report_id INT NOT NULL AUTO_INCREMENT,
        patient_id INT NOT NULL,
        age VARCHAR (10),
	disease_status VARCHAR (50),
	organ VARCHAR (150),
	op_date DATE,
	specimen_removed TEXT,
	treatment_with_drugs TEXT,
	response_previous_treatments TEXT,
	last_seen DATE,
	tumour_grade VARCHAR (150),
	hospital_no VARCHAR (150),
        notes TEXT,
	other_comments TEXT,
	pre_op_radiotherapy ENUM ('yes','no', 'not known'),
	PRIMARY KEY (path_report_id)

);

CREATE TABLE colorectal
(
	path_report_id INT  NOT NULL AUTO_INCREMENT,
	site_of_tumour VARCHAR (100),
	rectal_tumour ENUM ('above', 'straddling', 'below'),
	length_of_specimen_cm FLOAT,
	maximum_tumour_diameter_cm FLOAT,
	dist_of_tumour_from_nearest_margin_cm FLOAT,
	presence_of_tumour_perforation_pT4  ENUM ("yes", "no"),
	distance_from_dentate_line_APR_only_cm FLOAT,
	adenocarcinoma ENUM ("yes", "no"),
	other_carcinoma VARCHAR (100),
	differentiation_by_prominent_area ENUM ("well/moderate", "poor", "undifferentiated"),
	local_invasion ENUM ("no_tumour_pT0", "intramucosal_pTIs", "submucosa_pT1", "muscularis_propria_pT2", "beyond_muscularis_propria_pT2", "beyond Muscularis propria_pT3", "penetrates_peritoneum_or_invades_adjacent_organs_pT4"),
	maximum_distance_mm FLOAT,
	which_organ VARCHAR (100),
	peritoneal_spread ENUM ("none", "tumor cell on surface or tumour ulceration of serosa"),
	number_of_nodes_examined INT,
	number_positive_nodes INT,
	c2_apical_node_positive ENUM ("yes", "no"),
	extramural_vascular_invasion ENUM ("yes", "no"),
	liver_metastases_histologically_present  ENUM ("yes", "no", "n/a"),
	doughnut ENUM ("yes", "no", "n/a"),
	proximal_distal_margin ENUM ("yes", "no", "n/a"),
	circumferential_margin ENUM ("yes", "no", "n/a"),
	histo_measurement_of_tumour FLOAT,
	adenoma ENUM ("yes", "no"),
	aden_number INT,
	aden_site VARCHAR (150),
	synchronous_carcinoma ENUM ("yes", "no"),
	syn_number INT,
	syn_site VARCHAR (150),
	fap ENUM ("yes", "no"),
	ulcerative_colitis ENUM ("yes", "no"),
	crohns_disease ENUM ("yes", "no"),
	other_pathology VARCHAR (200),
	complete_resection_all_margins ENUM ("yes", "no"),
	tnm_pT INT,
	tnm_pN INT,
	tnm_pM VARCHAR (100), 
	dukes_stage ENUM ("dukesA (growth limited M.propria nodes neg)", "dukesB (growth beyond M.propria nodes neg)", "dukesC1 (nodes pos & apical neg)", "dukesC2 (apical nodes pos)"),
	jass_no VARCHAR (30),
	snomed_pT VARCHAR (10),
	snomed_pM VARCHAR (10),
	PRIMARY KEY (path_report_id)
);


CREATE TABLE gastric
(
        path_report_id INT NOT NULL AUTO_INCREMENT,
        Type_of_specimen SET ("total_gastrectomy", "partial_gastrectomy", "oesophago_gastrectomy","includes_spleen", "includes_pancreas"),
        length_of_specimen_lesser_curve_cm FLOAT,
        length_of_specimen_greater_curve_cm FLOAT,
        length_of_duodenum_cm FLOAT,
        length_of_oesophagus_cm FLOAT,
        site_of_tumour SET ("pylorus","atrum", "body", "fundus", "O_G_junction"),
        appearance_of_tumour SET ("ulcer_like", "diffusely_infilterating", "fungating", "polypoid"),
        length_of_tumour FLOAT,
        width_of_tumour FLOAT,
        thickness_of_tumour FLOAT,
        distal_margin FLOAT,
        proximal_margin FLOAT,
        adenocarcinoma ENUM ("yes", "no"),
        other_carcinoma VARCHAR (200),
        differentiation ENUM ("well_moderate", "poor"),
        infilterative_margin ENUM ("expansile","infilterative"),
        local_invasion_into ENUM ("intra_mucosal_T1", "submucosa_T1", "subserosa_T2", "muscularis_propria_T2", "T3", "T4"),
        structure_invaded VARCHAR (250),
        num_lymph_nodes_examined INT,
        num_pos INT,
        nodes_submitted VARCHAR (250),
        num_submitted INT,
        num_involved INT,
        liver_metastases_histologically_present  ENUM ("yes", "no"),
        peritoneal_deposit ENUM ("yes", "no"),
        proximal_doughnut ENUM ("yes", "no"),
        proximal_main_specimen ENUM ("yes", "no"),
        proxiaml_frozen_section ENUM ("yes", "no"),
        distal_doughnut ENUM ("yes", "no"),
        distal_main_specimen ENUM ("yes", "no"),
        distal_frozen_section ENUM ("yes", "no"),
        other_pathology ENUM ("chronic_gastritis", "intestinal_metaplasia", "other_lesions", "synchronous_carcinoma", "atrophy", "H.pylori"),
        lesion VARCHAR (250),
        complete_resection_all_margin ENUM ("yes", "no"),
        pT INT,
        pN INT,
        pM VARCHAR (5),
        snomed_pT VARCHAR (10),
        snomed_pM VARCHAR (10),
	PRIMARY KEY (path_report_id)
);
