# Supplementary material for: TmaDB: a repository for tissue microarray data
Source: BMC Bioinformatics. 2005 Sep 1;6:218. doi: 10.1186/1471-2105-6-218 (PMC1215475; doi:10.1186/1471-2105-6-218)
Supplement: Additional File 1 — This compressed (gz) file contains two directories tmadb_bmc_html and tmadb_bmc and two files, create_tmadb.txt and a README file which can be extracted using gunzip software. The create_tmadb.txt file contains all the MySQL create commands for creating tables contained in the database. The README file provides instructions to help the user install the software. The tmadb_bmc_html directory contains html, xml and text files required for interfacing with the cgi programs. The tmadb_bmc directory contains ten files, nine files with the extension cgi and a file named config.pl. config.pl Contains variables that require modification during installation. colo_form_input.cgi Program to upload colorectal pathology information from the Web form. colo_path_input.cgi Program to upload colorectal pathology information from the Web. core_path.cgi Program to upload specific information relating to each core from the Web. keysearch.cgi Program to query the database using a keyword search or a specific specimen identifier. mysql_search.cgi Program to query the database using MySQL statements. table_contents.cgi Program to display the contents of each table in the database. tma_construct.cgi Program to upload TMA design construct information from the Web. tma_result_input.cgi Program to upload TMA experiment protocol and results from the Web. unknown_path.cgi Program to upload pathology information from the Web for specimens where the diagnosis is unknown. [file 1471-2105-6-218-S1.gz › tmadb/README]

To set an SQL database called TmaDB

1. Require a web server running perl with DBI modules installed.

2. Require MySQL server running either (version 14.5 or above) on the same machine (localhost)
   or on a different machine.

3. If MySQL server running (version 14.5 or above) on a different machine then need to modify
   tmadb/tmadb_bmc/config.pl (edit DBHOST).

4. To create database tmadb using MySQL command, create database tmadb, (require root privileges). 
   
5. Create user name and password for tmadb database.

	insert into user set User="tmadb_user", Host="localhost", Password=PASSWORD ('tmadb_pass');
    	create database tmadb
	insert into db set User="tmadb_user", Db="tmadb", Host="localhost", select_priv="Y";

6. The tmadb user would need select, update and insert privileges (refer to standard MySQL textbook).

	*Remember to flush privileges at the end.

7. Modify the config.pl file in directory tmadb/tmadb_bmc/ to change the user_name and password 
   to that created in step 5.

8. To create tables within the database, type in command line 
   mysql -u user_name -p tmadb < create_tmadb.txt
   then press enter, this will prompt you for a password and then create 
   all the tables in the database.
   The create_tmadb.txt file contains all the create table commands.

9. The database is now created, use SHOW tables command to view all the tables that have been created.

10. Modify tmadb/tmadb_bmc/config.pl file and change the web server_name to your local server http address.

11. Edit tmadb/tmadb_bmc/config.pl file and change the file_directory to your local directory 

In tmadb/tmadb_bmc_html/ directory

Need to modify all files with the .htm/l extensions

Replace <"FORM action="http://bioinformatics.leeds.ac.uk/cgi-bin/tma_db/tmadb_bmc/core_path_input.cgi" method="post" ENCTYPE="multipart/form-data">

With your local web address<"FORM action="http://........../tmadb/tmadb_bmc/core_path_input.cgi" method="post" ENCTYPE="multipart/form-data">


     
